# Supplementary material for: Homozygous Mutation of gsdf Causes Infertility in Female Nile Tilapia (Oreochromis niloticus)
Source: Front Endocrinol (Lausanne). 2022 Feb 15;13:813320. doi: 10.3389/fendo.2022.813320 (PMC8886716; doi:10.3389/fendo.2022.813320)
Supplement: Supplementary file 1 [file DataSheet_1.xlsx]

## Sheet: Table S1
Table S1 The primer sequences used in present study.
Primer name	Sequence(5’ to 3’)	Purpose
Marker5-F	ATGGCTCCGAGACCTTGACTG	gsdf mutants screening
Marker5-R	CAGAAATGTAGACGCCCAGGTAT
gsdf-text-F	AGTGTGAGCGGGTCAGTGCA
gsdf-text-R	CTTGGCCAGACATTCGGGTT
gsdf-PAGE-F	TTGGGCTCTTCCATGATGATG
gsdf-PAGE-R	TGGTGTGGTTATTGCACAGATT
cyp19a1a-q-F	GCCATCCAATCGATGGGATATC	Real-time PCR
cyp19a1a-q-R	CTCAGATATGACAGAAGTGGGC
inhbb-q-F	GGCGGAAGGTTACGGTGAAGGT
inhbb-q-R	CTCACAGCCCTCACAGCGGATA
acvr2aa-q-F	OTCGCCACCATCATCCTGCTGTC
acvr2aa-q-R	GTTCTGCCAAGACTGACGCTCCT
thbs1b-q-F	GGTGATGCCTGTGCTGTTG
thbs1b-q-R	TCCTCGTCAATGTCCTGGTT
fshr-q-F	TGACACTAATGATGCTGCTGAT
fshr-q-R	ATCTGCGTCTGCTTAACTTCC
sox9a-q-F	ATATCAGCCAAGGCGGAGAA
sox9a-q-R	CCTGTGACTGACCTGAATGC
gsdf-q-F:	GATCCATCCAGGAAAGAACCCGAA
gsdf-q-R:	GTATGCTTGGCTGTGTGAGAAACG
amh-q-F	TCAGACAGAGACTGGACCAGACTT
amh-q-R	TGAGAGCCTTCAGCCCACAGA
amhr2-q-F	CTTACCGCAGGCACAACCAGAA
amhr2-q-R	TCCCACAGCAGCAGACCCAAA
fshb -q-F	GTCGACACCACCATTTGTGA
fshb -q-R	GACATTGCTCTGTGTATTTCA
lhb -q-F	CTCCTTGCTCTGATGTTGAG
lhb -q-R	CCTCTTTCTCCAGAGACAC
gnrh1-q-F	GGTTGTGCAGAGGAATCACC
gnrh1-q-R	TTGAATGTCCGGTGTCCGTT
gnrh2-q-F	TGGTCCCATGGTTGGTATCC
gnrh2-q-R	TCTCAGGTAGCTGCATTCCC
gnrh3-q-F	CACTGGTCCTATGGATGGCT
gnrh3-q-R	TCATCGGGAAGAGACACCAC
β-actin-q-F	GGCATCACACCTTCTACAACGA	Internal control
β-actin-q-R	ACGCTCTGTCAGGATCTTCA
gsdf-F	GGCCATTACGGCCATGTTTGTCTTGGATCCATCCAGGAAAG	Cloning
gsdf-R	GGCCGAGGCGGCCCTCCTTGCCACGATCCTCAGAGTTGCC
amhr2-F	GGATCCATGCTAGTAGAAAGGTGGAG
amhr2-R	GAATTCTCACAGAGAGTAAGAAGACTG
bmpr2a-F	GGATCCATGCTGCAGTCCAGTGATGCTGAGGACAGACTG
bmpr2a-R	GAATTCTTAGTGTGTACTCAGCAGTGTGAGTTCATAGAG

## Sheet: Table S2
Table S2. Growth performance and gonadosomatic index (GSI) of the gsdf -/- and gsdf +/+ fish at 6 and 24 mah.
Age	Sample	Body length (cm)	Body weight (g)	Gonadal weight (g)	GSI
6 mah	XX gsdf +/+-1	6.7	11.71	0.023	0.00196413
6 mah	XX gsdf +/+-2	6.2	7.71	0.0215	0.00278859
6 mah	XX gsdf +/+-3	7.2	12.72	0.0175	0.00137579
6 mah	XX gsdf +/+-4	7	12.68	0.0284	0.00223975
6 mah	XX gsdf +/+-5	7	11.14	0.0251	0.00225314
6 mah	XX gsdf -/--1	7.9	15.56	0.0756	0.00485861
6 mah	XX gsdf -/--2	7.1	15.55	0.0596	0.0038328
6 mah	XX gsdf -/--3	7.1	11.96	0.0325	0.00271739
6 mah	XX gsdf -/--4	7.9	19.31	0.0643	0.00332988
6 mah	XX gsdf -/--5	7.1	12.4	0.0468	0.00377419
24 mah	XX gsdf +/+-1	11.83	56.79	2.11	0.0371544
24 mah	XX gsdf +/+-2	10.8	49.96	2.429	0.0486189
24 mah	XX gsdf +/+-3	10.8	46.47	1.303	0.0280396
24 mah	XX gsdf +/+-4	12.1	62.04	1.941	0.0312863
24 mah	XX gsdf +/+-5	10.7	47.19	1.071	0.0226955
24 mah	XX gsdf -/--1	12.3	67.85	3.141	0.0462933
24 mah	XX gsdf -/--2	13.9	106.65	3.27	0.030661
24 mah	XX gsdf -/--3	11.1	56.69	0.615	0.0108485
24 mah	XX gsdf -/--4	14.43	105.26	3.733	0.0354646
24 mah	XX gsdf -/--5	12.8	79.91	3.662	0.0458266

## Sheet: Table S3
Table S3 Summary of Illumina sequencing data of the ovaries.
Sample	Raw reads	Clean reads	Clean data (bp)	Clean data Q20 (%)	Clean data Q30 (%)	GC content (%)
XX gsdf +/+-1	39168028	37938348	5661025296	0.9737	0.9276	49.23
XX gsdf +/+-2	42724886	41436810	6179890229	0.9758	0.9322	49.24
XX gsdf +/+-3	40231430	39035952	5821820367	0.9792	0.9391	49.68
XX gsdf +/+-4	36542106	35556516	5300390940	0.9785	0.9367	49.39
XX gsdf -/--1	37195084	36225914	5405000437	0.9788	0.9381	49.22
XX gsdf -/--2	38424984	37447712	5581724708	0.9797	0.9406	49.69
XX gsdf -/--3	36728924	35419670	5268405666	0.9796	0.94	49.8
XX gsdf -/--4	41585566	40946488	6122822432	0.9788	0.9379	49.62

## Sheet: Table S4
Table S4 Differentially expression genes between gsdf -/- and gsdf +/+ ovaries at 6 mah (|log2(gsdf -/- FPKM/gsdf +/+ FPKM) >1.0| and FDR<0.05).
id	log2(gsdf -/- FPKM/gsdf +/+ FPKM) >1.0	P value	FDR	Symbol	Description
gene-LOC100703553	-4.12433	1.98588e-49	3.48005e-45	Notch1	neurogenic locus notch homolog protein 1-like [Anarrhichthys ocellatus]
gene-obsl1	-4.14749	2.18609e-17	9.57725e-14	OBSCN	obscurin-like protein 1 isoform X2 [Kryptolebias marmoratus]
gene-als2	-1.02695	2.33556e-16	8.18565e-13	ALS2	alsin isoform X2 [Astatotilapia calliptera]
gene-gsdf	-2.85034	2.1958e-13	5.49703e-10	--	bone morphogenetic protein 7-like [Acanthochromis polyacanthus]
gene-LOC100693720	3.90615	2.65344e-13	5.81235e-10	DAB1	disabled homolog 1-like isoform X1 [Kryptolebias marmoratus]
gene-amh	2.05307	7.79098e-13	1.51699e-09	--	muellerian-inhibiting factor [Perca flavescens]
gene-LOC100705894	1.92136	1.51684e-12	2.65811e-09	Ggact	gamma-glutamylaminecyclotransferase isoform X1 [Archocentrus centrarchus]
gene-LOC106096423	-3.51706	2.00451e-12	3.19336e-09	ggact.2	PREDICTED: gamma-glutamylaminecyclotransferase B-like [Pundamilia nyererei]
gene-LOC102075650	-2.01482	6.21651e-12	9.07818e-09	--	PREDICTED: myb-related transcription factor, partner of profilin-like [Crassostrea gigas]
gene-LOC100706513	3.06396	9.15134e-12	1.2336e-08	Senp5	sentrin-specific protease 2-like isoform X2 [Perca flavescens]
gene-LOC100689998	2.60416	4.46923e-11	4.89492e-08	GABRA5	gamma-aminobutyric acid receptor subunit alpha-5-like [Oryzias melastigma]
gene-ambra1	-1.42556	5.34506e-11	5.50982e-08	AMBRA1	activating molecule in BECN1-regulated autophagy protein 1 isoform X1 [Betta splendens]
gene-cfap221	1.76094	1.55747e-10	1.34665e-07	CFAP221	cilia- and flagella-associated protein 221 [Perca flavescens]
gene-LOC102081860	1.0261	1.61377e-10	1.34665e-07	-	-
gene-LOC100694023	-1.73305	1.75055e-10	1.39439e-07	zgc:112234	histone H2B 1/2-like [Seriola dumerili]
gene-LOC102078309	-1.07477	2.43093e-10	1.77498e-07	HERC1	probable E3 ubiquitin-protein ligase HERC1 isoform X4 [Maylandia zebra]
gene-LOC109197094	4.50057	6.26706e-10	4.25721e-07	--	PREDICTED: B- and T-lymphocyte attenuator [Poecilia formosa]
gene-mmp9	2.82225	6.31634e-10	4.25721e-07	MMP9	Matrix metalloproteinase-9 [Liparis tanakae]
gene-olfml2a	2.39453	1.62028e-09	1.01407e-06	olfml2a	olfactomedin-like protein 2A isoform X2 [Mastacembelus armatus]
gene-LOC100711089	2.38466	2.54149e-09	1.43668e-06	COL18A1	collagen alpha-1(XVIII) chain-like isoform X3 [Astatotilapia calliptera]
gene-spon1	2.85437	5.72472e-09	2.86628e-06	SPON1	spondin-1 [Mastacembelus armatus]
gene-bdp1	1.78356	6.74205e-09	3.28188e-06	Bdp1	serine/arginine repetitive matrix protein 2-like isoform X1 [Maylandia zebra]
gene-LOC100711929	7.03342	7.4137e-09	3.51129e-06	Gimap8	GTPase IMAP family member 8-like isoform X1 [Sander lucioperca]
gene-LOC100694894	1.7764	7.82369e-09	3.60795e-06	MGAM	maltase-glucoamylase, intestinal-like [Anarrhichthys ocellatus]
gene-gth-ri	2.10021	3.1611e-08	1.28826e-05	FSHR	follicle stimulating hormone receptor [Scatophagus argus]
gene-LOC100692327	-4.91561	8.78988e-08	3.08068e-05	DBI	acyl-CoA-binding protein-like [Sphaeramia orbicularis]
gene-LOC109202789	4.0613	9.65113e-08	3.25243e-05	-	-
gene-rps9	1.04611	1.04599e-07	3.44359e-05	RPS9	40S ribosomal protein S9 [Takifugu rubripes]
gene-LOC109196804	-2.07174	1.15714e-07	3.68685e-05	SPBC1683.06c	inosine-uridine preferring nucleoside hydrolase [Larimichthys crocea]
gene-LOC100711658	8.40939	1.67042e-07	5.13551e-05	Gimap8	GTPase IMAP family member 8-like, partial [Seriola lalandi dorsalis]
gene-LOC100709201	-1.40088	2.03673e-07	5.94862e-05	INHBB	inhibin beta B chain-like [Perca flavescens]
gene-LOC100691877	2.23406	2.56895e-07	7.14086e-05	CPNE5	copine-8 isoform X3 [Xiphophorus maculatus]
gene-LOC100712239	-2.56125	2.81131e-07	7.46446e-05	ADGRG2	adhesion G-protein coupled receptor G1-like isoform X1 [Anabas testudineus]
gene-rtbdn	-1.46879	4.05702e-07	9.87433e-05	--	riboflavin-binding protein-like [Mastacembelus armatus]
gene-LOC100712198	2.11314	4.19068e-07	0.000100599	COL18A1	PREDICTED: collagen alpha-1(XVIII) chain-like isoform X4 [Pundamilia nyererei]
gene-cyr61	2.35448	4.74925e-07	0.000112467	CCN1	CCN family member 1 [Myripristis murdjan]
gene-LOC102081138	3.05226	5.34688e-07	0.000120812	HYDIN	hydrocephalus-inducing protein homolog isoform X2 [Larimichthys crocea]
gene-LOC100699759	2.55681	5.3774e-07	0.000120812	sox9	X-linked transcription factor SOX9b [Gambusia holbrooki]
gene-LOC102081351	1.0807	5.89627e-07	0.000130793	-	-
gene-LOC109202763	2.81497	6.74701e-07	0.000145969	--	Circumsporozoite protein [Exaiptasia pallida]
gene-gata6	1.66538	7.2325e-07	0.000150734	gata6-a	transcription factor GATA-6 [Fundulus heteroclitus]
gene-LOC100699355	-1.00296	7.34863e-07	0.000150734	Snai1	protein snail homolog Sna [Xiphophorus maculatus]
gene-LOC100690141	1.7253	1.0476e-06	0.000197399	TGM1	protein-glutamine gamma-glutamyltransferase K-like [Etheostoma spectabile]
gene-LOC102082034	5.76155	1.06553e-06	0.000198642	PARP9	poly [ADP-ribose] polymerase 9 [Electrophorus electricus]
gene-wnt9b	1.27378	1.17267e-06	0.000211855	WNT9B	protein Wnt-9b-like [Gouania willdenowi]
gene-ctgf	2.19817	3.01388e-06	0.000444691	CCN2	PREDICTED: connective tissue growth factor [Poecilia formosa]
gene-LOC100698792	2.10198	3.01976e-06	0.000444691	axin2	axin-2-like [Amphiprion ocellaris]
gene-LOC100698034	2.82597	3.29591e-06	0.000481312	ADGRE5	adhesion G protein-coupled receptor E2 isoform X1 [Fundulus heteroclitus]
gene-LOC100693957	1.79772	3.50864e-06	0.00049585	nanos1	nanos homolog 1-like [Amphiprion ocellaris]
gene-bcam	1.90849	3.93575e-06	0.000543071	BCAM	PREDICTED: basal cell adhesion molecule-like isoform X4 [Neolamprologus brichardi]
gene-LOC100698691	1.50453	5.18266e-06	0.00064872	ECM1	extracellular matrix protein 1-like [Mastacembelus armatus]
gene-LOC102079095	8.43045	5.70132e-06	0.000690024	aste1	protein asteroid homolog 1-like isoform X1 [Monopterus albus]
gene-c6	1.70386	6.48872e-06	0.000745418	C6	complement component C6 isoform X2 [Seriola lalandi dorsalis]
gene-LOC100706088	1.32546	7.85017e-06	0.000876219	MEF2C	myocyte-specific enhancer factor 2C-like isoform X1 [Acanthochromis polyacanthus]
gene-LOC100705049	1.58677	8.07659e-06	0.000895786	C1qtnf1	Complement C1q tumor necrosis factor-related protein 6 [Collichthys lucidus]
gene-LOC100708472	-2.03544	9.83428e-06	0.00104446	FARP1	PREDICTED: FERM, RhoGEF and pleckstrin domain-containing protein 1-like isoform X2 [Neolamprologus brichardi]
gene-cxcl14	1.99755	1.0352e-05	0.00107981	Cxcl14	C-X-C motif chemokine 14-like [Carassius auratus]
gene-LOC100692123	1.56765	1.05435e-05	0.00109328	amotl2a	angiomotin-like 2a [Gouania willdenowi]
gene-LOC106096873	1.57198	1.10126e-05	0.00113521	--	LOW QUALITY PROTEIN: scavenger receptor cysteine-rich domain-containing group B protein-like [Chrysemys picta bellii]
gene-thbs1b	1.80657	1.37834e-05	0.00134189	THBS1	thrombospondin-1-like [Anarrhichthys ocellatus]
gene-LOC109202932	-7.62205	1.40749e-05	0.00136269	--	serine/threonine-protein kinase PAK 1 isoform X10 [Parambassis ranga]
gene-efnb2	1.83378	1.62401e-05	0.00151378	efnb2a	PREDICTED: ephrin-B2a-like [Hippocampus comes]
gene-LOC106098344	1.23214	1.65911e-05	0.00153832	glmU	bifunctional protein GlmU-like [Chelonoidis abingdonii]
gene-LOC100690818	-8.43206	1.83334e-05	0.00166463	CSTB	cystatin-B-like [Oreochromis aureus]
gene-LOC100693618	1.41924	1.90193e-05	0.00170048	axin2	axin-2-like [Anabas testudineus]
gene-LOC100709195	1.95464	2.03258e-05	0.0017899	IGHV3-43	immunoglobulin heavy chain secretory form isoform 2 [Scophthalmus maximus]
gene-clu	1.26075	2.07607e-05	0.00180104	CLU	Clusterin 51.5 kDa protein [Collichthys lucidus]
gene-pnrc2	1.43727	2.1829e-05	0.00187006	pnrc2	proline-rich nuclear receptor coactivator 2-like [Anabas testudineus]
gene-LOC100698082	1.43397	2.206e-05	0.0018766	KRT19	PREDICTED: keratin, type I cytoskeletal 19-like isoform X1 [Nothobranchius furzeri]
gene-LOC100699310	1.69907	2.26972e-05	0.00191212	Akap12	A-kinase anchor protein 12 isoform X1 [Etheostoma spectabile]
gene-LOC109200019	1.86069	2.83912e-05	0.00225125	--	PREDICTED: hepatitis A virus cellular receptor 2 homolog [Pundamilia nyererei]
gene-LOC102081771	2.30485	3.16696e-05	0.00248869	-	-
gene-LOC100707370	-1.75787	3.66323e-05	0.00277898	moxd2	DBH-like monooxygenase protein 2 homolog [Xiphophorus couchianus]
gene-fgl2	1.80311	3.73554e-05	0.0027856	FGL2	fibroleukin [Seriola dumerili]
gene-LOC109197356	1.66131	4.04271e-05	0.00295186	--	LOW QUALITY PROTEIN: scavenger receptor cysteine-rich domain-containing group B protein-like [Chrysemys picta bellii]
gene-LOC100692331	1.31862	4.1423e-05	0.00299957	STAT5B	signal transducer and activator of transcription 5B-like isoform X2 [Perca flavescens]
gene-LOC100692136	2.30197	4.17272e-05	0.00300917	CHRNA7	PREDICTED: neuronal acetylcholine receptor subunit alpha-7-like isoform X1 [Lates calcarifer]
gene-LOC102079245	4.94837	4.20877e-05	0.00302273	GJA3	Gap junction alpha-4 protein-like [Scleropages formosus]
gene-kcp	1.55975	4.22808e-05	0.0030242	kcp	kielin/chordin-like protein isoform X5 [Astatotilapia calliptera]
gene-bnc2	1.76664	4.31556e-05	0.00304943	Bnc2	zinc finger protein basonuclin-2 isoform X1 [Mastacembelus armatus]
gene-isyna1	2.19202	4.35457e-05	0.00306464	isyna1-a	inositol-3-phosphate synthase 1 isoform X1 [Kryptolebias marmoratus]
gene-LOC100693084	1.60942	4.46848e-05	0.00313223	--	complement C1q subcomponent subunit B-like [Sparus aurata]
gene-ror1	1.85277	4.52057e-05	0.00313396	ROR1	inactive tyrosine-protein kinase transmembrane receptor ROR1 isoform X1 [Myripristis murdjan]
gene-myrf	1.68297	4.97465e-05	0.00335292	myrf	myelin regulatory factor isoform X4 [Maylandia zebra]
gene-LOC100694473	1.56482	5.01104e-05	0.0033645	wt1	Wilms tumor protein homolog isoform X1 [Sander lucioperca]
gene-nkd2	1.62222	5.30547e-05	0.0035351	nkd2l	protein naked cuticle homolog 2 isoform X1 [Sphaeramia orbicularis]
gene-LOC100694156	1.39597	5.52858e-05	0.00364221	Csrp2	cysteine and glycine-rich protein 1 [Amphiprion ocellaris]
gene-LOC100701020	3.173	5.61465e-05	0.00365879	Acot4	acyl-coenzyme A thioesterase 4-like [Parambassis ranga]
gene-LOC100708751	1.98289	5.61638e-05	0.00365879	TRIM25	PREDICTED: tripartite motif-containing protein 16-like [Poecilia formosa]
gene-ccdc80	1.77453	5.64144e-05	0.00366151	ccdc80	coiled-coil domain-containing protein 80-like isoform X2 [Echeneis naucrates]
gene-irx3	1.75189	6.06186e-05	0.00384884	irx3	iroquois-class homeodomain protein IRX-3 [Salarias fasciatus]
gene-cav1	1.6935	6.26358e-05	0.00394831	cav1	caveolin-1 isoform X1 [Anabas testudineus]
gene-LOC102079297	1.46957	6.40173e-05	0.00399231	-	-
gene-LOC100696736	1.69907	7.68473e-05	0.0046342	LIFR	PREDICTED: leukemia inhibitory factor receptor-like [Paralichthys olivaceus]
gene-ncam2	1.20095	8.53497e-05	0.00497875	NCAM2	neural cell adhesion molecule 2 isoform X5 [Maylandia zebra]
gene-LOC100692338	1.54223	8.5362e-05	0.00497875	prom1a	PREDICTED: prominin-1-A-like isoform X8 [Pundamilia nyererei]
gene-LOC109200954	2.49354	8.5471e-05	0.00497875	--	Stress response protein nst1, partial [Anabarilius grahami]
gene-LOC112843744	1.06578	9.91299e-05	0.00549732	--	RNA-directed DNA polymerase from mobile element jockey-like protein [Labeo rohita]
gene-LOC100698477	3.03814	0.000106386	0.00582598	nt5c2	cytosolic purine 5'-nucleotidase-like isoform X1 [Gouania willdenowi]
gene-LOC100694323	1.85798	0.000109414	0.00595455	sema3aa	semaphorin-3A [Larimichthys crocea]
gene-adamts9	-1.06047	0.000110036	0.00596989	ADAMTS9	PREDICTED: LOW QUALITY PROTEIN: A disintegrin and metalloproteinase with thrombospondin motifs 9-like [Lates calcarifer]
gene-LOC100700643	-1.05148	0.000118516	0.00634475	Npy1r	PREDICTED: neuropeptide Y receptor type 4-like [Paralichthys olivaceus]
gene-LOC100689935	2.84977	0.00011867	0.00634475	--	interferon alpha-inducible protein 27-like protein 2A isoform X3 [Monopterus albus]
gene-LOC100702784	1.87297	0.000118756	0.00634475	AEBP1	inactive carboxypeptidase-like protein X2 [Anabas testudineus]
gene-LOC102081671	4.20206	0.000124706	0.00658235	ARHGAP20	rho GTPase-activating protein 20-like isoform X1 [Echeneis naucrates]
gene-LOC100705002	1.57727	0.000125816	0.00660119	nrros	transforming growth factor beta activator LRRC33 [Sphaeramia orbicularis]
gene-mlec	-1.0351	0.000130547	0.00676838	mlec	malectin [Sander lucioperca]
gene-LOC100696682	-1.60247	0.000145122	0.00726605	zgc:112234	histone H2B 1/2-like [Seriola dumerili]
gene-LOC102082672	1.30242	0.000152384	0.00754666	USP37	ubiquitin carboxyl-terminal hydrolase 37 isoform X4 [Oreochromis niloticus]
gene-LOC100698387	1.61029	0.000152812	0.00754666	--	leucine-rich repeat-containing protein 15-like [Salarias fasciatus]
gene-LOC100693471	2.62654	0.000161759	0.00785187	--	ADM-like [Acanthochromis polyacanthus]
gene-mif4gd	1.06177	0.000162879	0.00785187	mif4gdb	MIF4G domain-containing protein [Perca flavescens]
gene-plppr1	-1.07792	0.000162983	0.00785187	plppr1	phospholipid phosphatase-related protein type 1 isoform X1 [Larimichthys crocea]
gene-plpp3	1.38194	0.000164356	0.00786934	Plpp3	phospholipid phosphatase 3 isoform X1 [Sphaeramia orbicularis]
gene-LOC102075856	1.46155	0.000167225	0.00792012	-	-
gene-megf6	1.3501	0.000170033	0.00800982	MEGF6	multiple epidermal growth factor-like domains protein 6 [Seriola dumerili]
gene-LOC100700549	1.22372	0.000183185	0.00836462	Cldn11	PREDICTED: claudin-11-like [Notothenia coriiceps]
gene-LOC109195677	1.2943	0.000184563	0.00840073	-	-
gene-LOC109204650	2.96562	0.000187529	0.00845621	Acot4	Acyl-coenzyme A thioesterase 4 [Collichthys lucidus]
gene-LOC100698771	2.17834	0.000187712	0.00845621	SCARB2	PREDICTED: lysosome membrane protein 2-like isoform X1 [Paralichthys olivaceus]
gene-LOC100704059	1.87975	0.000193207	0.00868144	hbb1	hemoglobin subunit beta-A [Seriola dumerili]
gene-LOC102079967	6.26417	0.000198946	0.00886998	--	interferon alpha-inducible protein 27-like protein 2 [Fundulus heteroclitus]
gene-LOC100703242	2.39855	0.000207242	0.00901272	BCL11B	B-cell lymphoma/leukemia 11B-like isoform X2 [Amphiprion ocellaris]
gene-LOC100709852	1.46688	0.000208072	0.00901272	esg1	transducin-like enhancer protein 1 isoform X1 [Echeneis naucrates]
gene-LOC100702639	1.68934	0.000214312	0.00916044	--	keratin, type I cytoskeletal 9-like [Seriola dumerili]
gene-LOC100696506	-1.07963	0.000223839	0.00945194	MAGI1	membrane-associated guanylate kinase, WW and PDZ domain-containing protein 1 isoform X2 [Maylandia zebra]
gene-LOC109203561	-3.17585	0.000230446	0.00965227	-	-
gene-LOC102076811	1.18976	0.000242494	0.00998693	-	-
gene-LOC100692629	1.57367	0.000242777	0.00998693	C1qc	complement C1q subcomponent subunit C-like [Echeneis naucrates]
gene-tcf4	1.42866	0.000243935	0.010011	Tcf4	transcription factor 4 isoform X2 [Archocentrus centrarchus]
gene-LOC102079450	-1.14964	0.000246311	0.0100284	--	cell surface glycoprotein CD200 receptor 1-A-like [Astatotilapia calliptera]
gene-LOC106098658	1.59484	0.000264895	0.0104603	-	-
gene-LOC112846389	2.19861	0.00026556	0.0104603	--	NLR family CARD domain-containing protein 3-like isoform X2 [Astatotilapia calliptera]
gene-LOC100698588	1.29979	0.00026841	0.0105226	BMPR2	anti-Muellerian hormone type-2 receptor [Perca flavescens]
gene-dhx58	2.09405	0.000274654	0.0106762	DHX58	PREDICTED: probable ATP-dependent RNA helicase DHX58 isoform X1 [Pundamilia nyererei]
gene-ror2	-1.08357	0.000275373	0.0106762	ROR2	tyrosine-protein kinase transmembrane receptor ROR2 [Seriola dumerili]
gene-LOC100697428	1.47974	0.000277229	0.0107234	--	tetraspanin-8-like [Larimichthys crocea]
gene-LOC106096862	1.38131	0.000279023	0.0107259	-	-
gene-LOC100711700	3.55459	0.000279104	0.0107259	--	PREDICTED: CD59 glycoprotein-like isoform X5 [Stegastes partitus]
gene-cytl1	1.91371	0.000295971	0.0112021	--	PREDICTED: cytokine-like protein 1 [Lates calcarifer]
gene-LOC100704819	1.48342	0.000303137	0.0114487	fabG	PREDICTED: 3-oxoacyl-[acyl-carrier-protein] reductase FabG-like isoform X2 [Sinocyclocheilus grahami]
gene-LOC100705280	1.9656	0.000304194	0.0114541	LCP2	digestive cysteine proteinase 1-like [Xiphophorus couchianus]
gene-LOC109201378	2.06111	0.00030655	0.0114541	-	-
gene-LOC100534577	4.47032	0.000309636	0.0114833	GRIN1	glutamate receptor ionotropic, NMDA 1 isoform X1 [Archocentrus centrarchus]
gene-LOC100690553	1.48158	0.000312612	0.0115331	Aebp1	inactive carboxypeptidase-like protein X2 [Seriola dumerili]
gene-hes4	1.90868	0.000318871	0.0117019	hes4-b	PREDICTED: transcription factor HES-4-B-like isoform X1 [Paralichthys olivaceus]
gene-LOC102077585	2.9104	0.000319027	0.0117019	NLRC3	protein NLRC3-like isoform X1 [Astatotilapia calliptera]
gene-LOC100703209	1.20165	0.000323949	0.0118515	GJA3	PREDICTED: gap junction Cx32.7 protein isoform X1 [Lates calcarifer]
gene-LOC100695625	1.76849	0.000325515	0.011884	scn4ab	sodium channel protein type 4 subunit alpha B-like isoform X1 [Seriola lalandi dorsalis]
gene-LOC100690677	1.39461	0.000330993	0.0119594	Cavin1	caveolae-associated protein 1-like [Xiphophorus maculatus]
gene-col25a1	1.95704	0.00033463	0.0120006	Col25a1	PREDICTED: collagen alpha-1(XXV) chain-like isoform X6 [Neolamprologus brichardi]
gene-podxl	1.43198	0.000334871	0.0120006	PODXL	PREDICTED: podocalyxin isoform X1 [Lates calcarifer]
gene-hsd11b2	1.71727	0.000342342	0.0120708	Hsd11b2	corticosteroid 11-beta-dehydrogenase isozyme 2-like [Cottoperca gobio]
gene-LOC100701547	2.43477	0.000344536	0.0120995	Sycp2	synaptonemal complex protein 2 isoform X5 [Archocentrus centrarchus]
gene-sycp1	2.29518	0.000355971	0.0123229	SYCP1	synaptonemal complex protein 1 [Perca flavescens]
gene-LOC100695537	1.42521	0.000358196	0.0123564	mmp11	stromelysin-3-like [Monopterus albus]
gene-cpn1	1.31919	0.000359219	0.0123673	CPN1	carboxypeptidase N catalytic chain [Cottoperca gobio]
gene-LOC100701223	-2.25017	0.00036966	0.0126092	SMIM11A	small integral membrane protein 11A-like [Parambassis ranga]
gene-LOC109194342	1.45588	0.000375511	0.0127282	--	serine/arginine repetitive matrix protein 1-like isoform X1 [Sparus aurata]
gene-hes1	1.18116	0.000382901	0.0129038	hes1-a	transcription factor HES-1 [Salarias fasciatus]
gene-dnai1	2.61891	0.00038616	0.0129886	DNAI1	dynein intermediate chain 1, axonemal isoform X1 [Betta splendens]
gene-LOC102075878	1.16524	0.000406769	0.0135146	Usp37	PREDICTED: ubiquitin carboxyl-terminal hydrolase 37-like isoform X2 [Neolamprologus brichardi]
gene-helz2	1.89185	0.000409933	0.0135146	Helz2	helicase with zinc finger domain 2 isoform X3 [Archocentrus centrarchus]
gene-LOC109201529	1.17811	0.000411866	0.0135146	--	G2/M phase-specific E3 ubiquitin-protein ligase-like isoform X1 [Oryzias melastigma]
gene-LOC100707455	1.3184	0.000412463	0.0135146	PNP	purine nucleoside phosphorylase-like [Seriola dumerili]
gene-LOC100694675	1.44252	0.000412595	0.0135146	GRB10	growth factor receptor-bound protein 10-like isoform X2 [Perca flavescens]
gene-draxin	2.16644	0.000421732	0.0136221	draxin-A	draxin [Sparus aurata]
gene-LOC100691481	2.13261	0.000422237	0.0136221	EEF1A1	elongation factor 1-alpha 1 [Fundulus heteroclitus]
gene-LOC100695669	1.79956	0.000422349	0.0136221	--	protein sidekick-2-like [Anarrhichthys ocellatus]
gene-nid1	1.17563	0.000425046	0.0136612	NID1	nidogen-1 [Etheostoma spectabile]
gene-LOC100707691	2.40963	0.000426426	0.0136612	chmp4b	PREDICTED: charged multivesicular body protein 4c-like [Lates calcarifer]
gene-txndc16	1.07084	0.000427762	0.0136681	TXNDC16	thioredoxin domain-containing protein 16 [Sparus aurata]
gene-LOC102076367	1.17139	0.000429891	0.0136746	--	uncharacterized protein LOC102076367 isoform X1 [Oreochromis niloticus]
gene-LOC102083168	1.00579	0.000436005	0.0137916	Acot4	bile acid-CoA:amino acid N-acyltransferase-like [Seriola lalandi dorsalis]
gene-LOC106098467	2.59323	0.000447899	0.0140584	--	tumor necrosis factor receptor superfamily member 4-like [Monopterus albus]
gene-LOC100696712	1.35098	0.000455899	0.0142502	timp3	PREDICTED: metalloproteinase inhibitor 3 [Poecilia formosa]
gene-LOC100696673	2.27302	0.000456196	0.0142502	ANPEP	aminopeptidase N-like [Echeneis naucrates]
gene-igf2	1.4286	0.000459303	0.0142618	igf2	PREDICTED: insulin-like growth factor II isoform X1 [Paralichthys olivaceus]
gene-LOC100711081	1.88514	0.000463255	0.0143176	colec12	collectin-12-like [Perca flavescens]
gene-rsad2	3.28951	0.000470608	0.0144683	rsad2	viperin [Coreoperca kawamebari]
gene-LOC109196745	1.29291	0.000474392	0.0145591	CXCR2	C-X-C chemokine receptor type 2-like [Archocentrus centrarchus]
gene-LOC109196047	-2.98783	0.000487165	0.0148471	--	sterile alpha motif domain-containing protein 3-like [Oryzias latipes]
gene-ccdc191	-1.56244	0.000491779	0.0149099	CCDC191	coiled-coil domain-containing protein 191 [Seriola dumerili]
gene-LOC100700813	2.05445	0.000505342	0.0151637	PALM	paralemmin-1 [Labrus bergylta]
gene-LOC100710749	1.62658	0.000510277	0.0152661	GRN	PREDICTED: prestalk protein-like isoform X2 [Sinocyclocheilus anshuiensis]
gene-LOC102082050	1.49417	0.000510497	0.0152661	--	MAM domain-containing glycosylphosphatidylinositol anchor protein 2-like [Oreochromis aureus]
gene-LOC100699941	2.43628	0.000518903	0.0154647	apoeb	apolipoprotein Eb-like [Anabas testudineus]
gene-il34	1.35594	0.000521831	0.0154993	--	interleukin-34 isoform X1 [Perca flavescens]
gene-LOC100701202	1.22759	0.000529338	0.0155663	--	PREDICTED: extracellular matrix protein 1 [Stegastes partitus]
gene-LOC102080862	-1.02736	0.000530307	0.0155663	CEACAM20	carcinoembryonic antigen-related cell adhesion molecule 5-like [Mastacembelus armatus]
gene-LOC100697209	2.14726	0.000535332	0.0156725	SCG2	secretogranin-2-like [Sander lucioperca]
gene-ezh1	1.38046	0.000537393	0.0156955	EZH1	PREDICTED: histone-lysine N-methyltransferase EZH1 [Nothobranchius furzeri]
gene-LOC100692068	1.25853	0.00056936	0.0163031	--	MARCKS-related protein 1-B-like [Electrophorus electricus]
gene-ddit4	1.44645	0.000579735	0.016573	ddit4	DNA damage-inducible transcript 4 protein [Sander lucioperca]
gene-cd74	1.55385	0.000591934	0.0167876	Cd74	PREDICTED: HLA class II histocompatibility antigen gamma chain isoform X1 [Lates calcarifer]
gene-LOC102080844	-3.57399	0.000592029	0.0167876	-	-
gene-LOC100700855	1.63227	0.000614747	0.0171269	slc44a2	choline transporter-like protein 2 isoform X1 [Sparus aurata]
gene-LOC100702318	1.29609	0.000627778	0.0173247	LGALS9	galectin-9-like isoform X2 [Sander lucioperca]
gene-LOC100705990	1.32193	0.000650215	0.0177206	--	actin cytoskeleton-regulatory complex protein PAN1-like isoform X1 [Cynoglossus semilaevis]
gene-LOC102076213	-1.62167	0.000656213	0.0178563	-	-
gene-LOC100693203	1.52443	0.000657484	0.0178584	--	PREDICTED: 23 kDa integral membrane protein-like [Paralichthys olivaceus]
gene-LOC109194829	1.03685	0.000666219	0.0179889	--	protein PFC0760c-like isoform X1 [Archocentrus centrarchus]
gene-LOC100694133	2.18587	0.0006865	0.0183515	NLRP3	NACHT, LRR and PYD domains-containing protein 3-like [Etheostoma spectabile]
gene-LOC109201917	1.5025	0.00068938	0.0183515	-	-
gene-spata22	2.19265	0.000690678	0.0183515	Spata22	PREDICTED: spermatogenesis-associated protein 22 isoform X1 [Lates calcarifer]
gene-LOC100700772	1.36126	0.000703273	0.0185058	cyp3a30	cytochrome P450 3A40-like [Sander lucioperca]
gene-LOC100691419	3.22417	0.000705144	0.0185262	CHRM4	PREDICTED: muscarinic acetylcholine receptor M4-like [Lates calcarifer]
gene-plcd1	1.73543	0.000709036	0.0185727	PLCD1	1-phosphatidylinositol 4,5-bisphosphate phosphodiesterase delta-1 isoform X1 [Larimichthys crocea]
gene-LOC100695758	1.82213	0.000716869	0.0186941	CTSS	PREDICTED: cathepsin S-like [Pundamilia nyererei]
gene-LOC109198185	1.44261	0.000720365	0.0187573	--	obscurin-like, partial [Astatotilapia calliptera]
gene-LOC100698193	2.52621	0.000726191	0.0188251	ca1	PREDICTED: carbonic anhydrase 1 [Stegastes partitus]
gene-LOC109202791	1.714	0.000729588	0.0188852	-	-
gene-LOC100700503	2.67807	0.000734193	0.0189461	ROBO2	roundabout homolog 2-like isoform X2 [Acanthochromis polyacanthus]
gene-LOC100704258	1.01007	0.00074018	0.0189904	LSM3	U6 snRNA-associated Sm-like protein LSm3 [Paramormyrops kingsleyae]
gene-zbtb4	1.27386	0.00074167	0.0189904	ZBTB4	zinc finger and BTB domain-containing protein 38-like [Oncorhynchus nerka]
gene-nox4	2.5536	0.000744751	0.0190248	NOX4	NADPH oxidase 4 [Perca flavescens]
gene-hsd17b1	1.1781	0.000750814	0.019111	HSD17B1	17beta-hydroxysteroid dehydrogenase 1 [Seriola dumerili]
gene-LOC100699289	2.75077	0.000753961	0.0191484	--	type 2 DNA topoisomerase 6 subunit B-like [Seriola lalandi dorsalis]
gene-gda	1.96693	0.000758079	0.0191974	Gda	guanine deaminase [Sphaeramia orbicularis]
gene-LOC100708154	1.27891	0.000816801	0.0202743	FABP3	adipocyte-type fatty acid-binding protein [Lateolabrax japonicus]
gene-LOC100712504	2.37281	0.000831263	0.020517	PDZK1	Na(+)/H(+) exchange regulatory cofactor NHE-RF4-like isoform X1 [Archocentrus centrarchus]
gene-LOC100711847	1.74595	0.000832714	0.0205239	mao	amine oxidase [flavin-containing] B [Seriola dumerili]
gene-LOC109197970	1.15096	0.00083945	0.0206108	--	TPA_exp: replicase/helicase/endonuclease [Danio rerio]
gene-LOC100711586	1.64496	0.000885269	0.0213647	C1s	complement C1s subcomponent-like [Sparus aurata]
gene-LOC102076432	1.39428	0.000886336	0.0213647	--	PREDICTED: interleukin-13 receptor subunit alpha-1-like [Cyprinodon variegatus]
gene-fzd6	1.13853	0.000890424	0.0213751	FZD6	PREDICTED: frizzled-6 [Lates calcarifer]
gene-mpdz	1.46023	0.000895892	0.0214769	MPDZ	PREDICTED: multiple PDZ domain protein isoform X1 [Haplochromis burtoni]
gene-LOC109202959	1.31929	0.000900876	0.0215669	--	replicase helicase endonuclease [Labeo rohita]
gene-hivep2	1.48153	0.0009166	0.0218673	HIVEP2	PREDICTED: transcription factor HIVEP2 [Lates calcarifer]
gene-LOC109204985	1.12458	0.000933494	0.0221961	kmt5a	serine/threonine-protein kinase PAK 1 isoform X3 [Parambassis ranga]
gene-LOC112847796	1.73309	0.000939494	0.0223085	--	sialoadhesin-like [Astatotilapia calliptera]
gene-LOC100692340	1.34093	0.000940856	0.0223106	Fxyd3	phospholemman-like isoform X2 [Myripristis murdjan]
gene-clip3	2.38333	0.000951597	0.0223622	clip3	CAP-Gly domain-containing linker protein 3 [Labrus bergylta]
gene-LOC100696336	1.51663	0.000961662	0.0224396	PFKFB4	6-phosphofructo-2-kinase/fructose-2,6-bisphosphatase 4 isoform X2 [Maylandia zebra]
gene-LOC102080485	2.15381	0.000965839	0.0225071	-	-
gene-notum	1.25262	0.000972704	0.022617	notum1a	palmitoleoyl-protein carboxylesterase NOTUM [Myripristis murdjan]
gene-LOC109202538	1.82685	0.000982491	0.0227439	Icam2	intercellular adhesion molecule 1-like isoform X2 [Oreochromis niloticus]
gene-LOC100690174	2.42809	0.000990771	0.0228752	RPS27	40S ribosomal protein S27-like [Cynoglossus semilaevis]
gene-LOC100706563	1.66946	0.00103237	0.0235564	jam3b	PREDICTED: junctional adhesion molecule C-like, partial [Paralichthys olivaceus]
gene-nfe2l2	1.03729	0.00105468	0.0239406	NFE2L2	nuclear factor erythroid 2-related factor 2 [Sparus aurata]
gene-foxl2	1.22453	0.00105704	0.0239632	FOXL2	forkhead box L2 [Odontesthes hatcheri]
gene-vsir	1.52731	0.00106355	0.0240382	VSIR	V-type immunoglobulin domain-containing suppressor of T-cell activation [Cottoperca gobio]
gene-LOC100692792	1.12647	0.00106446	0.0240382	Slc45a4	PREDICTED: solute carrier family 45 member 4 [Nothobranchius furzeri]
gene-c1qtnf5	1.67256	0.00107871	0.0242271	C1QTNF5	complement C1q tumor necrosis factor-related protein 5 [Betta splendens]
gene-LOC100710883	1.27422	0.0010816	0.0242271	Msn	PREDICTED: moesin isoform X1 [Paralichthys olivaceus]
gene-LOC102079669	2.03449	0.00112834	0.0250393	--	sterile alpha motif domain-containing protein 3 isoform X2 [Tachysurus fulvidraco]
gene-ash1l	1.27476	0.0011288	0.0250393	Ash1l	histone-lysine N-methyltransferase ASH1L isoform X3 [Astatotilapia calliptera]
gene-LOC100700357	1.4243	0.00113666	0.0251077	ctsd	PREDICTED: cathepsin D-like [Poecilia reticulata]
gene-LOC100689761	1.17717	0.00114373	0.0251454	GSTT2B	glutathione S-transferase A-like [Oreochromis aureus]
gene-LOC100707021	1.26509	0.00114937	0.0251454	-	-
gene-LOC100706180	1.5479	0.00116455	0.0253195	--	programmed cell death 1 ligand 1 [Oreochromis niloticus]
gene-tpp1	1.58496	0.0011684	0.0253403	tpp1	tripeptidyl-peptidase 1 [Echeneis naucrates]
gene-LOC100700187	1.44661	0.00119775	0.0256996	CCL19	C-C motif chemokine 19-like [Anarrhichthys ocellatus]
gene-LOC109194893	2.5755	0.00121361	0.0259151	IFI44L	interferon-induced protein 44-like [Archocentrus centrarchus]
gene-emx2	1.46283	0.00123138	0.0261561	EMX2	PREDICTED: homeobox protein EMX2 [Cyprinodon variegatus]
gene-epx	2.09516	0.00123867	0.0262703	MPO	eosinophil peroxidase-like isoform X1 [Seriola dumerili]
gene-LOC102078974	2.074	0.00125189	0.0263997	NLRP3	NACHT, LRR and PYD domains-containing protein 12 isoform X1 [Oreochromis niloticus]
gene-csf1r	1.59694	0.00125809	0.0264986	csf1r1	macrophage colony-stimulating factor 1 receptor isoform X2 [Seriola lalandi dorsalis]
gene-LOC100690331	1.64538	0.00126182	0.0265451	EDNRB	Endothelin B receptor [Collichthys lucidus]
gene-LOC100703668	1.85664	0.00128745	0.026955	--	tenascin-R-like isoform X1 [Denticeps clupeoides]
gene-znfx1	1.97252	0.00129193	0.0270039	ZNFX1	NFX1-type zinc finger-containing protein 1 isoform X2 [Anabas testudineus]
gene-ldhd	2.03703	0.00129287	0.0270039	ldhd	probable D-lactate dehydrogenase, mitochondrial [Seriola dumerili]
gene-LOC100696513	1.06138	0.00131796	0.0273002	DYNLL2	PREDICTED: dynein light chain 2, cytoplasmic isoform X1 [Equus przewalskii]
gene-ctsh	1.41667	0.00132023	0.0273149	CTSH	pro-cathepsin H-like [Seriola lalandi dorsalis]
gene-LOC100692037	-1.5645	0.00136541	0.0279853	CLSTN2	calsyntenin-2-like [Anabas testudineus]
gene-LOC100694569	-1.90851	0.00137677	0.0281195	zgc:112234	histone H2B 1/2-like [Seriola dumerili]
gene-tmem255a	-1.78007	0.00138091	0.0281712	TMEM255A	transmembrane protein 255A isoform X1 [Amphiprion ocellaris]
gene-rassf5	1.52001	0.00138451	0.0282118	RASSF5	PREDICTED: ras association domain-containing protein 5 isoform X2 [Notothenia coriiceps]
gene-scara3	1.67925	0.00140167	0.0283964	Scara3	scavenger receptor class A member 3 isoform X1 [Salarias fasciatus]
gene-LOC102079673	2.80128	0.00142107	0.0286568	GJA3	Gap junction alpha-4 protein-like [Scleropages formosus]
gene-LOC100696700	1.44931	0.00143312	0.0288667	LMX1A	PREDICTED: LOW QUALITY PROTEIN: LIM homeobox transcription factor 1-alpha-like [Lates calcarifer]
gene-LOC100692524	2.05978	0.00143642	0.0288999	B3GNT2	N-acetyllactosaminide beta-1,3-N-acetylglucosaminyltransferase 2-like [Acanthochromis polyacanthus]
gene-LOC100694898	1.76356	0.00144287	0.0289419	KLHL13	kelch-like protein 9 isoform X1 [Monopterus albus]
gene-p4ha1	1.59149	0.00145628	0.0290359	P4HA1	prolyl 4-hydroxylase subunit alpha-1 isoform X1 [Echeneis naucrates]
gene-LOC109204862	1.01634	0.00147113	0.0292819	-	-
gene-LOC106097761	1.30398	0.00147212	0.0292819	Ggt5	glutathione hydrolase 5 proenzyme-like [Maylandia zebra]
gene-LOC109202414	1.20604	0.00147812	0.029368	pim2	serine/threonine-protein kinase pim-1-like [Astatotilapia calliptera]
gene-LOC102082934	-3.64386	0.00149512	0.0296051	-	-
gene-LOC109194549	1.17871	0.00149879	0.0296107	set-1	serine/threonine-protein kinase PAK 1 isoform X3 [Parambassis ranga]
gene-LOC109200096	1.48032	0.00150162	0.0296333	pol	Retrovirus-related Pol polyprotein from transposon 17.6, partial [Eudyptes chrysocome]
gene-col6a1	1.25852	0.00153859	0.0300287	COL6A1	collagen alpha-1(VI) chain [Monopterus albus]
gene-LOC100698519	1.2568	0.00156469	0.0303314	c3ar1	C3a anaphylatoxin chemotactic receptor-like [Archocentrus centrarchus]
gene-LOC100691147	1.48691	0.00158763	0.0306405	Ccr9	C-C chemokine receptor type 9-like [Mastacembelus armatus]
gene-LOC100712125	-1.26858	0.00159033	0.0306575	ADAMTS12	A disintegrin and metalloproteinase with thrombospondin motifs 12-like [Anabas testudineus]
gene-phactr2	1.4458	0.00159274	0.0306575	Phactr2	phosphatase and actin regulator 2 isoform X2 [Salarias fasciatus]
gene-LOC100703798	1.44516	0.00165437	0.0313758	rft2	riboflavin transporter 2-like [Kryptolebias marmoratus]
gene-LOC102077099	1.51077	0.00165655	0.031383	mao	PREDICTED: amine oxidase [flavin-containing] B [Poecilia mexicana]
gene-LOC100710343	1.45943	0.00174717	0.0325716	Svep1	complement decay-accelerating factor-like isoform X3 [Archocentrus centrarchus]
gene-LOC112847287	1.20992	0.0017505	0.0325991	-	-
gene-LOC109204859	2.4842	0.00175847	0.0326782	--	PREDICTED: trichohyalin-like [Notothenia coriiceps]
gene-LOC109194717	1.53362	0.00178437	0.0330354	USP37	ubiquitin carboxyl-terminal hydrolase 26-like isoform X2 [Oreochromis niloticus]
gene-LOC100702359	1.46467	0.001795	0.0331323	CREB3L3	cyclic AMP-responsive element-binding protein 3-like protein 3 [Salarias fasciatus]
gene-LOC100690121	1.17666	0.00183665	0.0337374	Rgcc	regulator of cell cycle RGCC [Sphaeramia orbicularis]
gene-ldlr	-1.13439	0.00184854	0.0338847	ldlr-a	low-density lipoprotein receptor isoform X2 [Amphiprion ocellaris]
gene-LOC102076855	1.53766	0.0018515	0.0339036	--	uncharacterized protein LOC102076855 isoform X1 [Oreochromis niloticus]
gene-nid2	1.01982	0.00186584	0.0340593	NID2	nidogen-2 isoform X14 [Etheostoma spectabile]
gene-cdk14	1.32588	0.00191583	0.0347546	Cdk14	cyclin-dependent kinase 14 isoform X1 [Xiphophorus maculatus]
gene-LOC102079789	1.01177	0.00195471	0.0352411	--	interleukin-2 receptor subunit beta-like isoform X2 [Archocentrus centrarchus]
gene-eya1	-1.22718	0.00196425	0.0353404	EYA1	eyes absent homolog 1 isoform X2 [Anabas testudineus]
gene-LOC100700514	1.29926	0.00197097	0.0354065	COL6A2	collagen alpha-2(VI) chain isoform X1 [Myripristis murdjan]
gene-LOC112845123	3.68182	0.00198589	0.0355836	--	vomeronasal type-2 receptor 26-like [Microcaecilia unicolor]
gene-LOC102077308	1.24071	0.00201395	0.0359028	--	pulmonary surfactant-associated protein D-like [Sphaeramia orbicularis]
gene-LOC100691450	1.35208	0.00201664	0.0359032	Akap2	bromodomain-containing protein 4 isoform X4 [Maylandia zebra]
gene-LOC100690308	1.09878	0.00202215	0.0359393	Erf	ETS domain-containing transcription factor ERF-like [Parambassis ranga]
gene-LOC100712433	1.10672	0.0020341	0.0359847	MBNL1	PREDICTED: muscleblind-like protein 1-like isoform X3 [Neolamprologus brichardi]
gene-LOC102077564	1.83808	0.0020348	0.0359847	SAMD9	sterile alpha motif domain-containing protein 9-like [Seriola lalandi dorsalis]
gene-LOC102082817	1.44994	0.00204752	0.0360363	-	-
gene-LOC100697588	1.4449	0.00207247	0.0362332	nrxn1a	neurexin-1a-like isoform X1 [Archocentrus centrarchus]
gene-LOC100711655	-2.59323	0.00209605	0.0364663	BEGAIN	brain-enriched guanylate kinase-associated protein-like isoform X1 [Acanthochromis polyacanthus]
gene-mmp2	1.30595	0.00210176	0.0364666	MMP2	PREDICTED: 72 kDa type IV collagenase [Poecilia formosa]
gene-LOC100705453	2.21501	0.0021062	0.0365074	JAG1	protein jagged-1-like [Anabas testudineus]
gene-LOC100694465	-1.44789	0.00212175	0.0366241	CBR1	Carbonyl reductase [Anoplopoma fimbria]
gene-LOC109197486	1.81399	0.00212338	0.0366241	pim2	serine/threonine-protein kinase pim-1 isoform X2 [Maylandia zebra]
gene-LOC100698591	1.59212	0.0021518	0.0368747	Flnc	filamin-C isoform X7 [Oreochromis niloticus]
gene-gab3	1.173	0.00220081	0.0374801	GAB3	GRB2-associated-binding protein 3 isoform X3 [Seriola lalandi dorsalis]
gene-LOC100692465	1.98606	0.00221083	0.0374962	fgfr4	fibroblast growth factor receptor 4 [Cottoperca gobio]
gene-LOC100710784	1.22617	0.00222384	0.0375439	--	actin cytoskeleton-regulatory complex protein pan1-like [Clupea harengus]
gene-LOC112843796	-4.76457	0.00224453	0.0376753	-	-
gene-LOC109194304	2.60881	0.00225241	0.0376845	--	sterile alpha motif domain-containing protein 3-like [Oryzias latipes]
gene-lck	2.70941	0.0022805	0.0379882	LCK	tyrosine-protein kinase Lck [Acanthochromis polyacanthus]
gene-LOC100694841	1.00729	0.00229755	0.0381633	CHKA	PREDICTED: choline kinase alpha-like [Austrofundulus limnaeus]
gene-LOC100695691	1.2614	0.00235945	0.0388703	arpc1b-b	actin-related protein 2/3 complex subunit 1B-B-like [Xiphophorus hellerii]
gene-LOC100699105	2.17319	0.00236001	0.0388703	ITGB3	integrin beta-3 [Larimichthys crocea]
gene-LOC100700519	1.06309	0.00236204	0.0388703	CAVIN2	caveolae-associated protein 2-like [Betta splendens]
gene-LOC100697412	1.20799	0.00239022	0.0391874	YRK	proto-oncogene tyrosine-protein kinase Yrk-like isoform X1 [Seriola dumerili]
gene-qki	1.72893	0.00241346	0.0394586	qki-b	protein quaking-B-like isoform X1 [Seriola dumerili]
gene-gnb4	1.29722	0.00242902	0.0395596	gnb1	guanine nucleotide-binding protein subunit beta-4 isoform X1 [Cynoglossus semilaevis]
gene-LOC100697424	-1.28609	0.00243798	0.0396319	PHLDB1	PREDICTED: pleckstrin homology-like domain family B member 1 isoform X7 [Haplochromis burtoni]
gene-LOC100706178	1.49285	0.00244728	0.0397014	EPCAM	insulin-like growth factor-binding protein 1 [Salarias fasciatus]
gene-LOC100702220	1.79141	0.00245175	0.0397084	PSD3	PH and SEC7 domain-containing protein 3-like [Amphiprion ocellaris]
gene-LOC100694109	1.03013	0.00246207	0.039717	MASP1	mannan-binding lectin serine protease 1 isoform X1 [Parambassis ranga]
gene-LOC109197619	1.81193	0.00246588	0.039717	--	programmed cell death 1 ligand 1-like [Archocentrus centrarchus]
gene-hey1	1.79669	0.00248292	0.0398086	hey1	PREDICTED: hairy/enhancer-of-split related with YRPW motif protein 1 [Poecilia reticulata]
gene-LOC100695380	1.42183	0.00249934	0.0400351	PHYPADRAFT_61094	DELTA-sagatoxin-Srs1a-like [Parambassis ranga]
gene-LOC109201871	1.85599	0.00250843	0.040104	-	-
gene-LOC100694851	1.20202	0.00251368	0.0401182	Svil	PREDICTED: supervillin-like isoform X1 [Pundamilia nyererei]
gene-LOC109194875	1.20014	0.0025351	0.0403131	-	-
gene-LOC100690800	1.51237	0.00254263	0.0403596	Klf13	Krueppel-like factor 13 [Sparus aurata]
gene-LOC102076257	-4.70044	0.00255596	0.0405345	--	trichohyalin-like isoform X3 [Sparus aurata]
gene-LOC100691757	1.6612	0.00258053	0.0407765	Plcd1	1-phosphatidylinositol 4,5-bisphosphate phosphodiesterase delta-1-like isoform X1 [Xiphophorus maculatus]
gene-cldn15	3.27302	0.00263852	0.0414686	CLDN15	PREDICTED: claudin-15 [Poecilia mexicana]
gene-cck	2.24168	0.00264651	0.0415355	cck	PREDICTED: cholecystokinin [Lates calcarifer]
gene-ehd2	1.50499	0.00264752	0.0415355	Ehd2	PREDICTED: EH domain-containing protein 2 isoform X2 [Cyprinodon variegatus]
gene-LOC109200721	1.82423	0.0027013	0.0420778	SERPINB1	leukocyte elastase inhibitor-like isoform X3 [Oreochromis niloticus]
gene-LOC100701295	1.78617	0.00271193	0.0421902	FNBP1	PREDICTED: formin-binding protein 1 isoform X1 [Pundamilia nyererei]
gene-LOC112846162	1.38887	0.0027384	0.0424295	-	-
gene-LOC100702647	2.17356	0.00275416	0.0424859	--	PREDICTED: otoancorin-like isoform X6 [Neolamprologus brichardi]
gene-LOC112846044	1.13898	0.00275907	0.0425242	Trim16	LOW QUALITY PROTEIN: protein NLRC3 [Oreochromis niloticus]
gene-tnfaip8l2	2.05445	0.00276328	0.0425515	tnfaip8l2b	tumor necrosis factor, alpha-induced protein 8-like protein 2 B [Myripristis murdjan]
gene-LOC100702249	1.38763	0.00278054	0.0427515	--	C-X-C motif chemokine 11-like [Seriola lalandi dorsalis]
gene-LOC100712028	2.38995	0.00278358	0.0427515	APOC1	PREDICTED: apolipoprotein C-I-like [Sinocyclocheilus anshuiensis]
gene-LOC100712447	1.09483	0.00282366	0.0431762	LGI1	leucine-rich glioma-inactivated protein 1 [Sander lucioperca]
gene-cytip	1.59877	0.00286323	0.0435927	Cytip	cytohesin-interacting protein [Acanthochromis polyacanthus]
gene-hdac5	1.37851	0.00288427	0.0437232	HDAC5	histone deacetylase 5 isoform X1 [Acanthochromis polyacanthus]
gene-LOC100704899	1.27964	0.00292288	0.0441177	IRF1	PREDICTED: interferon regulatory factor 1-like isoform X2 [Austrofundulus limnaeus]
gene-ddc	-1.89616	0.00296903	0.0445838	Ddc	PREDICTED: aromatic-L-amino-acid decarboxylase [Lates calcarifer]
gene-LOC100712229	1.7904	0.00297532	0.04464	PIGR	polymeric immunoglobulin receptor-like isoform X1 [Seriola dumerili]
gene-cadm3	1.33278	0.00298948	0.0447255	cadm3	PREDICTED: cell adhesion molecule 3 isoform X1 [Poecilia reticulata]
gene-ankrd44	1.12611	0.00300761	0.0448938	Ankrd52	PREDICTED: serine/threonine-protein phosphatase 6 regulatory ankyrin repeat subunit B isoform X1 [Poecilia mexicana]
gene-klf2	2.19328	0.00303522	0.0451522	Klf2	Krueppel-like factor 2 [Anabas testudineus]
gene-LOC109198960	-1.35837	0.00307589	0.0455606	h2ax	histone H2A-like [Salarias fasciatus]
gene-ppp1r9a	1.04249	0.00308085	0.0455606	PPP1R9A	neurabin-1 isoform X4 [Astatotilapia calliptera]
gene-LOC100709747	1.54909	0.00308088	0.0455606	MRC1	PREDICTED: macrophage mannose receptor 1-like isoform X2 [Pundamilia nyererei]
gene-LOC100704804	1.8625	0.00309872	0.0456319	Ano1	anoctamin-1-like isoform X2 [Mastacembelus armatus]
gene-LOC100691490	1.70555	0.00311211	0.0456392	Vasn	vasorin-like isoform X2 [Echeneis naucrates]
gene-LOC112841945	-2.40285	0.00311214	0.0456392	-	-
gene-LOC100707007	2.63604	0.00312942	0.0457659	chchd6-a	vegetative cell wall protein gp1-like isoform X1 [Anabas testudineus]
gene-lpcat2	1.35364	0.0031634	0.0461031	lpcat2	lysophosphatidylcholine acyltransferase 2 [Seriola dumerili]
gene-LOC109200752	1.26486	0.00319521	0.046467	--	ATP-dependent DNA helicase PIF1 [Larimichthys crocea]
gene-LOC100693932	1.53334	0.00320931	0.0465948	Pigr	polymeric immunoglobulin receptor isoform X2 [Oreochromis niloticus]
gene-dnajb5	-1.04175	0.00326093	0.0469166	Dnajb5	PREDICTED: dnaJ homolog subfamily B member 5 [Notothenia coriiceps]
gene-susd6	1.45297	0.00327555	0.0470498	SUSD6	sushi domain-containing protein 6-like [Anarrhichthys ocellatus]
gene-LOC100700665	1.1883	0.00330508	0.0472526	-	-
gene-pik3cd	1.7422	0.00333594	0.0475277	PIK3CD	phosphatidylinositol 4,5-bisphosphate 3-kinase catalytic subunit delta isoform isoform X2 [Monopterus albus]
gene-LOC100699344	2.9386	0.00336871	0.0478777	-	-
gene-LOC100703105	2.0319	0.00338146	0.04802	--	junctional adhesion molecule-like [Oncorhynchus nerka]
gene-ccr7	1.46258	0.00339638	0.0481539	CCR7	PREDICTED: C-C chemokine receptor type 7 [Nothobranchius furzeri]
gene-LOC100707235	2.33065	0.00342572	0.0484914	Ugt2a1	PREDICTED: UDP-glucuronosyltransferase 2C1-like [Hippocampus comes]
gene-abcc5	1.42192	0.00345014	0.0487583	ABCC5	PREDICTED: multidrug resistance-associated protein 5 [Lates calcarifer]
gene-LOC100692632	1.03446	0.00346181	0.0488837	krt18	keratin, type I cytoskeletal 18-like [Kryptolebias marmoratus]
gene-LOC100691413	2.02148	0.00351548	0.0494027	Agap2	PREDICTED: arf-GAP with GTPase, ANK repeat and PH domain-containing protein 1-like isoform X3 [Haplochromis burtoni]
gene-LOC100699058	1.1363	0.00352462	0.0494915	PLOD1	PREDICTED: procollagen-lysine,2-oxoglutarate 5-dioxygenase 1 [Poecilia reticulata]
gene-LOC109203860	1.58117	0.00353253	0.049545	Gmnn	cytokine receptor common subunit gamma-like isoform X2 [Monopterus albus]
gene-fermt2	1.00855	0.00353758	0.0495543	fermt2	fermitin family homolog 2 isoform X1 [Oryzias melastigma]
gene-pparg	2.6105	0.003559	0.0497351	PPARG	peroxisome proliferator-activated receptor gamma [Seriola dumerili]
gene-LOC100701545	1.23718	0.00357195	0.049826	--	prion protein b precursor [Poecilia reticulata]
gene-eno1	1.39129	0.00357444	0.049826	ENO1	alpha-enolase isoform X1 [Seriola lalandi dorsalis]
gene-itgb4	1.41938	0.00357809	0.049826	Itgb4	integrin beta-4 isoform X1 [Amphiprion ocellaris]
gene-LOC102081938	2.11042	0.00359255	0.0498554	-	-
gene-LOC100712376	2.22837	0.00359845	0.0498843	--	Doublesex- and mab-3-related transcription factor A2 [Channa argus]
gene-LOC100697696	1.66985	0.0036033	0.0498843	NLRC3	NACHT, LRR and PYD domains-containing protein 12-like isoform X6 [Archocentrus centrarchus]
gene-nkd1	1.65535	0.00360383	0.0498843	nkd1	PREDICTED: protein naked cuticle homolog 1 [Paralichthys olivaceus]
gene-LOC100694252	1.23003	0.0036127	0.0499281	ABCA1	ATP-binding cassette sub-family A member 1-like isoform X1 [Acanthochromis polyacanthus]
gene-LOC100703503	-2.35563	0.00361941	0.0499419	zic4	zinc finger protein ZIC 4-like isoform X1 [Anabas testudineus]
gene-LOC106097159	1.27171	0.00362429	0.0499419	-	-

## Sheet: Table S5
Table S5 Gene Ontology (GO) annotations of the DEGs between XX gsdf -/- and gsdf +/+ ovaries at 6 mah.
GO ID (level1)	GO Term	GO ID	GO Term description	Up Gene count	Down Gene count	Up Gene ID	Down Gene ID
GO:0008150	Biological Process	GO:0022610	biological adhesion	38	4	gene-LOC100690121(Rgcc),gene-LOC100692331(STAT5B),gene-LOC100693720(DAB1),gene-LOC100698387(--),gene-LOC100698771(SCARB2),gene-LOC100699105(ITGB3),gene-LOC100699759(sox9),gene-LOC100700187(CCL19),gene-LOC100700549(Cldn11),gene-LOC100701545(--),gene-LOC100703242(BCL11B),gene-LOC100704899(IRF1),gene-LOC100706178(EPCAM),gene-LOC100706563(jam3b),gene-LOC100710883(Msn),gene-LOC106098467(--),gene-LOC10…	gene-LOC100692037(CLSTN2),gene-LOC100699355(Snai1),gene-LOC100703553(Notch1),gene-LOC100712125(ADAMTS12)
GO:0008150	Biological Process	GO:0040011	locomotion	50	4	gene-LOC100690121(Rgcc),gene-LOC100690331(EDNRB),gene-LOC100692123(amotl2a),gene-LOC100692136(CHRNA7),gene-LOC100692331(STAT5B),gene-LOC100692465(fgfr4),gene-LOC100692524(B3GNT2),gene-LOC100693720(DAB1),gene-LOC100693957(nanos1),gene-LOC100694109(MASP1),gene-LOC100694156(Csrp2),gene-LOC100694323(sema3aa),gene-LOC100696700(LMX1A),gene-LOC100697209(SCG2),gene-LOC100698588(BMPR2),gene-LOC100699105(I…	gene-LOC100699355(Snai1),gene-LOC100703553(Notch1),gene-LOC100712125(ADAMTS12),gene-ror2(ROR2)
GO:0008150	Biological Process	GO:0032502	developmental process	112	16	gene-LOC100689935(--),gene-LOC100689998(GABRA5),gene-LOC100690121(Rgcc),gene-LOC100690141(TGM1),gene-LOC100690331(EDNRB),gene-LOC100690800(Klf13),gene-LOC100691490(Vasn),gene-LOC100692123(amotl2a),gene-LOC100692136(CHRNA7),gene-LOC100692331(STAT5B),gene-LOC100692465(fgfr4),gene-LOC100692524(B3GNT2),gene-LOC100692629(C1qc),gene-LOC100692632(krt18),gene-LOC100693471(--),gene-LOC100693720(DAB1),gene…	gene-LOC100692327(DBI),gene-LOC100694465(CBR1),gene-LOC100699355(Snai1),gene-LOC100700643(Npy1r),gene-LOC100703503(zic4),gene-LOC100703553(Notch1),gene-LOC100708472(FARP1),gene-LOC100712125(ADAMTS12),gene-LOC100712239(ADGRG2),gene-adamts9(ADAMTS9),gene-als2(ALS2),gene-ddc(Ddc),gene-eya1(EYA1),gene-ldlr(ldlr-a),gene-plppr1(plppr1),gene-ror2(ROR2)
GO:0008150	Biological Process	GO:0002376	immune system process	57	1	gene-LOC100690121(Rgcc),gene-LOC100690331(EDNRB),gene-LOC100691147(Ccr9),gene-LOC100692136(CHRNA7),gene-LOC100692331(STAT5B),gene-LOC100692629(C1qc),gene-LOC100693084(--),gene-LOC100694109(MASP1),gene-LOC100695669(--),gene-LOC100695758(CTSS),gene-LOC100696513(DYNLL2),gene-LOC100698193(ca1),gene-LOC100699105(ITGB3),gene-LOC100699759(sox9),gene-LOC100700187(CCL19),gene-LOC100700357(ctsd),gene-LOC10…	gene-LOC100703553(Notch1)
GO:0008150	Biological Process	GO:0048519	negative regulation of biological process	66	7	gene-LOC100689998(GABRA5),gene-LOC100690121(Rgcc),gene-LOC100690331(EDNRB),gene-LOC100690553(Aebp1),gene-LOC100690800(Klf13),gene-LOC100692136(CHRNA7),gene-LOC100692331(STAT5B),gene-LOC100692465(fgfr4),gene-LOC100692629(C1qc),gene-LOC100693720(DAB1),gene-LOC100693957(nanos1),gene-LOC100694109(MASP1),gene-LOC100694323(sema3aa),gene-LOC100694675(GRB10),gene-LOC100695537(mmp11),gene-LOC100696513(DYN…	gene-LOC100690818(CSTB),gene-LOC100692327(DBI),gene-LOC100699355(Snai1),gene-LOC100700643(Npy1r),gene-LOC100703553(Notch1),gene-LOC100712125(ADAMTS12),gene-ror2(ROR2)
GO:0008150	Biological Process	GO:0048518	positive regulation of biological process	72	7	gene-LOC100689935(--),gene-LOC100690121(Rgcc),gene-LOC100690331(EDNRB),gene-LOC100691481(EEF1A1),gene-LOC100692136(CHRNA7),gene-LOC100692331(STAT5B),gene-LOC100692465(fgfr4),gene-LOC100692629(C1qc),gene-LOC100693084(--),gene-LOC100693720(DAB1),gene-LOC100693957(nanos1),gene-LOC100694109(MASP1),gene-LOC100694675(GRB10),gene-LOC100695669(--),gene-LOC100695758(CTSS),gene-LOC100698193(ca1),gene-LOC10…	gene-LOC100692037(CLSTN2),gene-LOC100692327(DBI),gene-LOC100699355(Snai1),gene-LOC100703553(Notch1),gene-als2(ALS2),gene-eya1(EYA1),gene-ror2(ROR2)
GO:0008150	Biological Process	GO:0050896	response to stimulus	122	15	gene-LOC100689935(--),gene-LOC100689998(GABRA5),gene-LOC100690121(Rgcc),gene-LOC100690331(EDNRB),gene-LOC100690800(Klf13),gene-LOC100691147(Ccr9),gene-LOC100691413(Agap2),gene-LOC100691481(EEF1A1),gene-LOC100691490(Vasn),gene-LOC100691757(Plcd1),gene-LOC100692123(amotl2a),gene-LOC100692136(CHRNA7),gene-LOC100692331(STAT5B),gene-LOC100692465(fgfr4),gene-LOC100692524(B3GNT2),gene-LOC100692629(C1qc)…	gene-LOC100692327(DBI),gene-LOC100694465(CBR1),gene-LOC100699355(Snai1),gene-LOC100700643(Npy1r),gene-LOC100703503(zic4),gene-LOC100703553(Notch1),gene-LOC100712125(ADAMTS12),gene-LOC100712239(ADGRG2),gene-LOC109198960(h2ax),gene-als2(ALS2),gene-ddc(Ddc),gene-dnajb5(Dnajb5),gene-eya1(EYA1),gene-ldlr(ldlr-a),gene-ror2(ROR2)
GO:0008150	Biological Process	GO:0032501	multicellular organismal process	106	14	gene-LOC100689998(GABRA5),gene-LOC100690121(Rgcc),gene-LOC100690141(TGM1),gene-LOC100690331(EDNRB),gene-LOC100690800(Klf13),gene-LOC100691490(Vasn),gene-LOC100692123(amotl2a),gene-LOC100692136(CHRNA7),gene-LOC100692331(STAT5B),gene-LOC100692465(fgfr4),gene-LOC100692524(B3GNT2),gene-LOC100692629(C1qc),gene-LOC100693471(--),gene-LOC100693720(DAB1),gene-LOC100693957(nanos1),gene-LOC100694156(Csrp2),…	gene-LOC100692327(DBI),gene-LOC100699355(Snai1),gene-LOC100700643(Npy1r),gene-LOC100703503(zic4),gene-LOC100703553(Notch1),gene-LOC100708472(FARP1),gene-LOC100712125(ADAMTS12),gene-LOC100712239(ADGRG2),gene-adamts9(ADAMTS9),gene-ddc(Ddc),gene-eya1(EYA1),gene-ldlr(ldlr-a),gene-plppr1(plppr1),gene-ror2(ROR2)
GO:0008150	Biological Process	GO:0023052	signaling	84	13	gene-LOC100689935(--),gene-LOC100689998(GABRA5),gene-LOC100690331(EDNRB),gene-LOC100690800(Klf13),gene-LOC100691147(Ccr9),gene-LOC100691413(Agap2),gene-LOC100691490(Vasn),gene-LOC100691757(Plcd1),gene-LOC100692123(amotl2a),gene-LOC100692136(CHRNA7),gene-LOC100692331(STAT5B),gene-LOC100692465(fgfr4),gene-LOC100692632(krt18),gene-LOC100693720(DAB1),gene-LOC100694156(Csrp2),gene-LOC100694323(sema3aa…	gene-LOC100692037(CLSTN2),gene-LOC100692327(DBI),gene-LOC100699355(Snai1),gene-LOC100700643(Npy1r),gene-LOC100703503(zic4),gene-LOC100703553(Notch1),gene-LOC100712125(ADAMTS12),gene-LOC100712239(ADGRG2),gene-LOC109198960(h2ax),gene-als2(ALS2),gene-eya1(EYA1),gene-ldlr(ldlr-a),gene-ror2(ROR2)
GO:0008150	Biological Process	GO:0044699	single-organism process	182	22	gene-LOC100689935(--),gene-LOC100689998(GABRA5),gene-LOC100690121(Rgcc),gene-LOC100690141(TGM1),gene-LOC100690331(EDNRB),gene-LOC100690800(Klf13),gene-LOC100691147(Ccr9),gene-LOC100691413(Agap2),gene-LOC100691481(EEF1A1),gene-LOC100691490(Vasn),gene-LOC100691757(Plcd1),gene-LOC100692068(--),gene-LOC100692123(amotl2a),gene-LOC100692136(CHRNA7),gene-LOC100692331(STAT5B),gene-LOC100692465(fgfr4),gen…	gene-LOC100690818(CSTB),gene-LOC100692037(CLSTN2),gene-LOC100692327(DBI),gene-LOC100694465(CBR1),gene-LOC100699355(Snai1),gene-LOC100700643(Npy1r),gene-LOC100703503(zic4),gene-LOC100703553(Notch1),gene-LOC100707370(moxd2),gene-LOC100708472(FARP1),gene-LOC100712125(ADAMTS12),gene-LOC100712239(ADGRG2),gene-LOC109198960(h2ax),gene-adamts9(ADAMTS9),gene-als2(ALS2),gene-ddc(Ddc),gene-eya1(EYA1),gene-l…
GO:0008150	Biological Process	GO:0001906	cell killing	4	0	gene-LOC100692331(STAT5B),gene-LOC100695380(PHYPADRAFT_61094),gene-ctsh(CTSH),gene-igf2(igf2)	--
GO:0008150	Biological Process	GO:0050789	regulation of biological process	140	17	gene-LOC100689935(--),gene-LOC100689998(GABRA5),gene-LOC100690121(Rgcc),gene-LOC100690331(EDNRB),gene-LOC100690553(Aebp1),gene-LOC100690800(Klf13),gene-LOC100691147(Ccr9),gene-LOC100691413(Agap2),gene-LOC100691481(EEF1A1),gene-LOC100691490(Vasn),gene-LOC100691757(Plcd1),gene-LOC100692068(--),gene-LOC100692123(amotl2a),gene-LOC100692136(CHRNA7),gene-LOC100692331(STAT5B),gene-LOC100692465(fgfr4),ge…	gene-LOC100690818(CSTB),gene-LOC100692037(CLSTN2),gene-LOC100692327(DBI),gene-LOC100699355(Snai1),gene-LOC100700643(Npy1r),gene-LOC100703503(zic4),gene-LOC100703553(Notch1),gene-LOC100708472(FARP1),gene-LOC100712125(ADAMTS12),gene-LOC100712239(ADGRG2),gene-LOC109198960(h2ax),gene-adamts9(ADAMTS9),gene-als2(ALS2),gene-dnajb5(Dnajb5),gene-eya1(EYA1),gene-ldlr(ldlr-a),gene-ror2(ROR2)
GO:0008150	Biological Process	GO:0051179	localization	86	11	gene-LOC100689935(--),gene-LOC100689998(GABRA5),gene-LOC100690121(Rgcc),gene-LOC100690331(EDNRB),gene-LOC100692123(amotl2a),gene-LOC100692136(CHRNA7),gene-LOC100692331(STAT5B),gene-LOC100692465(fgfr4),gene-LOC100692632(krt18),gene-LOC100693720(DAB1),gene-LOC100693957(nanos1),gene-LOC100694109(MASP1),gene-LOC100694156(Csrp2),gene-LOC100694323(sema3aa),gene-LOC100694675(GRB10),gene-LOC100694841(CHK…	gene-LOC100692327(DBI),gene-LOC100699355(Snai1),gene-LOC100703553(Notch1),gene-LOC100712125(ADAMTS12),gene-adamts9(ADAMTS9),gene-als2(ALS2),gene-ddc(Ddc),gene-eya1(EYA1),gene-ldlr(ldlr-a),gene-ror2(ROR2),gene-rtbdn(--)
GO:0008150	Biological Process	GO:0022414	reproductive process	24	2	gene-LOC100689935(--),gene-LOC100692136(CHRNA7),gene-LOC100692331(STAT5B),gene-LOC100693957(nanos1),gene-LOC100694323(sema3aa),gene-LOC100698082(KRT19),gene-LOC100698588(BMPR2),gene-LOC100699759(sox9),gene-LOC100700549(Cldn11),gene-LOC100701547(Sycp2),gene-LOC100704899(IRF1),gene-LOC100706563(jam3b),gene-clu(CLU),gene-ctsh(CTSH),gene-fgl2(FGL2),gene-gata6(gata6-a),gene-hsd11b2(Hsd11b2),gene-igf2(…	gene-LOC100703553(Notch1),gene-ror2(ROR2)
GO:0008150	Biological Process	GO:0065007	biological regulation	146	17	gene-LOC100689935(--),gene-LOC100689998(GABRA5),gene-LOC100690121(Rgcc),gene-LOC100690331(EDNRB),gene-LOC100690553(Aebp1),gene-LOC100690800(Klf13),gene-LOC100691147(Ccr9),gene-LOC100691413(Agap2),gene-LOC100691481(EEF1A1),gene-LOC100691490(Vasn),gene-LOC100691757(Plcd1),gene-LOC100692068(--),gene-LOC100692123(amotl2a),gene-LOC100692136(CHRNA7),gene-LOC100692331(STAT5B),gene-LOC100692465(fgfr4),ge…	gene-LOC100690818(CSTB),gene-LOC100692037(CLSTN2),gene-LOC100692327(DBI),gene-LOC100699355(Snai1),gene-LOC100700643(Npy1r),gene-LOC100703503(zic4),gene-LOC100703553(Notch1),gene-LOC100708472(FARP1),gene-LOC100712125(ADAMTS12),gene-LOC100712239(ADGRG2),gene-LOC109198960(h2ax),gene-adamts9(ADAMTS9),gene-als2(ALS2),gene-dnajb5(Dnajb5),gene-eya1(EYA1),gene-ldlr(ldlr-a),gene-ror2(ROR2)
GO:0008150	Biological Process	GO:0000003	reproduction	24	2	gene-LOC100689935(--),gene-LOC100692136(CHRNA7),gene-LOC100692331(STAT5B),gene-LOC100693957(nanos1),gene-LOC100694323(sema3aa),gene-LOC100698082(KRT19),gene-LOC100698588(BMPR2),gene-LOC100699759(sox9),gene-LOC100700549(Cldn11),gene-LOC100701547(Sycp2),gene-LOC100704899(IRF1),gene-LOC100706563(jam3b),gene-clu(CLU),gene-ctsh(CTSH),gene-fgl2(FGL2),gene-gata6(gata6-a),gene-hsd11b2(Hsd11b2),gene-igf2(…	gene-LOC100703553(Notch1),gene-ror2(ROR2)
GO:0008150	Biological Process	GO:0071840	cellular component organization or biogenesis	84	8	gene-LOC100690121(Rgcc),gene-LOC100690141(TGM1),gene-LOC100691481(EEF1A1),gene-LOC100691490(Vasn),gene-LOC100692123(amotl2a),gene-LOC100692465(fgfr4),gene-LOC100692524(B3GNT2),gene-LOC100692632(krt18),gene-LOC100693720(DAB1),gene-LOC100694156(Csrp2),gene-LOC100694323(sema3aa),gene-LOC100694851(Svil),gene-LOC100695380(PHYPADRAFT_61094),gene-LOC100695537(mmp11),gene-LOC100695758(CTSS),gene-LOC10069…	gene-LOC100692037(CLSTN2),gene-LOC100699355(Snai1),gene-LOC100703503(zic4),gene-LOC100703553(Notch1),gene-LOC100708472(FARP1),gene-LOC109198960(h2ax),gene-als2(ALS2),gene-eya1(EYA1)
GO:0008150	Biological Process	GO:0009987	cellular process	187	22	gene-LOC100689935(--),gene-LOC100689998(GABRA5),gene-LOC100690121(Rgcc),gene-LOC100690141(TGM1),gene-LOC100690331(EDNRB),gene-LOC100690553(Aebp1),gene-LOC100690800(Klf13),gene-LOC100691147(Ccr9),gene-LOC100691413(Agap2),gene-LOC100691481(EEF1A1),gene-LOC100691490(Vasn),gene-LOC100691757(Plcd1),gene-LOC100692068(--),gene-LOC100692123(amotl2a),gene-LOC100692136(CHRNA7),gene-LOC100692331(STAT5B),gen…	gene-LOC100690818(CSTB),gene-LOC100692037(CLSTN2),gene-LOC100692327(DBI),gene-LOC100694465(CBR1),gene-LOC100699355(Snai1),gene-LOC100700643(Npy1r),gene-LOC100703503(zic4),gene-LOC100703553(Notch1),gene-LOC100708472(FARP1),gene-LOC100712125(ADAMTS12),gene-LOC100712239(ADGRG2),gene-LOC102078309(HERC1),gene-LOC106096423(ggact.2),gene-LOC109198960(h2ax),gene-adamts9(ADAMTS9),gene-als2(ALS2),gene-ddc(…
GO:0008150	Biological Process	GO:0051704	multi-organism process	34	3	gene-LOC100689935(--),gene-LOC100690331(EDNRB),gene-LOC100692331(STAT5B),gene-LOC100693957(nanos1),gene-LOC100694894(MGAM),gene-LOC100695380(PHYPADRAFT_61094),gene-LOC100696513(DYNLL2),gene-LOC100696673(ANPEP),gene-LOC100698082(KRT19),gene-LOC100698387(--),gene-LOC100699105(ITGB3),gene-LOC100699759(sox9),gene-LOC100700549(Cldn11),gene-LOC100704899(IRF1),gene-LOC100706088(MEF2C),gene-LOC100706563(…	gene-LOC100694465(CBR1),gene-LOC100703553(Notch1),gene-LOC109198960(h2ax)
GO:0008150	Biological Process	GO:0007610	behavior	13	4	gene-LOC100689998(GABRA5),gene-LOC100692136(CHRNA7),gene-LOC100700187(CCL19),gene-LOC100706088(MEF2C),gene-LOC100706563(jam3b),gene-LOC100712447(LGI1),gene-LOC109196745(CXCR2),gene-ccr7(CCR7),gene-col6a1(COL6A1),gene-csf1r(csf1r1),gene-cxcl14(Cxcl14),gene-igf2(igf2),gene-thbs1b(THBS1)	gene-LOC100690818(CSTB),gene-LOC100692327(DBI),gene-LOC100700643(Npy1r),gene-als2(ALS2)
GO:0008150	Biological Process	GO:0040007	growth	18	2	gene-LOC100692331(STAT5B),gene-LOC100694323(sema3aa),gene-LOC100696700(LMX1A),gene-LOC100698588(BMPR2),gene-LOC100699105(ITGB3),gene-LOC100699759(sox9),gene-LOC100700503(ROBO2),gene-LOC100705453(JAG1),gene-LOC100710749(GRN),gene-LOC100712447(LGI1),gene-draxin(draxin-A),gene-emx2(EMX2),gene-eno1(ENO1),gene-epx(MPO),gene-gata6(gata6-a),gene-igf2(igf2),gene-nkd1(nkd1),gene-pparg(PPARG)	gene-LOC100700643(Npy1r),gene-LOC100703553(Notch1)
GO:0008150	Biological Process	GO:0048511	rhythmic process	4	1	gene-LOC100690800(Klf13),gene-LOC100692136(CHRNA7),gene-LOC100692331(STAT5B),gene-clu(CLU)	gene-ddc(Ddc)
GO:0008150	Biological Process	GO:0008152	metabolic process	131	20	gene-LOC100689935(--),gene-LOC100689998(GABRA5),gene-LOC100690121(Rgcc),gene-LOC100690141(TGM1),gene-LOC100690174(RPS27),gene-LOC100690331(EDNRB),gene-LOC100690553(Aebp1),gene-LOC100690800(Klf13),gene-LOC100691481(EEF1A1),gene-LOC100691757(Plcd1),gene-LOC100692136(CHRNA7),gene-LOC100692331(STAT5B),gene-LOC100692465(fgfr4),gene-LOC100692524(B3GNT2),gene-LOC100692629(C1qc),gene-LOC100693084(--),gen…	gene-LOC100690818(CSTB),gene-LOC100692327(DBI),gene-LOC100694465(CBR1),gene-LOC100699355(Snai1),gene-LOC100700643(Npy1r),gene-LOC100703503(zic4),gene-LOC100703553(Notch1),gene-LOC100707370(moxd2),gene-LOC100708472(FARP1),gene-LOC100712125(ADAMTS12),gene-LOC106096423(ggact.2),gene-LOC109198960(h2ax),gene-adamts9(ADAMTS9),gene-als2(ALS2),gene-ddc(Ddc),gene-dnajb5(Dnajb5),gene-eya1(EYA1),gene-ldlr(l…
GO:0008150	Biological Process	GO:0044848	biological phase	1	1	gene-LOC100693957(nanos1)	gene-LOC100703553(Notch1)
GO:0003674	Molecular Function	GO:0005488	binding	161	20	gene-LOC100689935(--),gene-LOC100689998(GABRA5),gene-LOC100690121(Rgcc),gene-LOC100690141(TGM1),gene-LOC100690174(RPS27),gene-LOC100690331(EDNRB),gene-LOC100690553(Aebp1),gene-LOC100690800(Klf13),gene-LOC100691147(Ccr9),gene-LOC100691413(Agap2),gene-LOC100691481(EEF1A1),gene-LOC100691490(Vasn),gene-LOC100691757(Plcd1),gene-LOC100692123(amotl2a),gene-LOC100692136(CHRNA7),gene-LOC100692331(STAT5B),…	gene-LOC100690818(CSTB),gene-LOC100692037(CLSTN2),gene-LOC100692327(DBI),gene-LOC100699355(Snai1),gene-LOC100700643(Npy1r),gene-LOC100703503(zic4),gene-LOC100703553(Notch1),gene-LOC100707370(moxd2),gene-LOC100708472(FARP1),gene-LOC100712125(ADAMTS12),gene-LOC106096423(ggact.2),gene-LOC109198960(h2ax),gene-adamts9(ADAMTS9),gene-als2(ALS2),gene-ddc(Ddc),gene-dnajb5(Dnajb5),gene-eya1(EYA1),gene-ldlr…
GO:0003674	Molecular Function	GO:0060089	molecular transducer activity	27	4	gene-LOC100689998(GABRA5),gene-LOC100690331(EDNRB),gene-LOC100691147(Ccr9),gene-LOC100691757(Plcd1),gene-LOC100692136(CHRNA7),gene-LOC100692331(STAT5B),gene-LOC100692465(fgfr4),gene-LOC100694323(sema3aa),gene-LOC100694841(CHKA),gene-LOC100695669(--),gene-LOC100696673(ANPEP),gene-LOC100696736(LIFR),gene-LOC100698519(c3ar1),gene-LOC100698588(BMPR2),gene-LOC100699105(ITGB3),gene-LOC100702318(LGALS9)…	gene-LOC100700643(Npy1r),gene-LOC100703553(Notch1),gene-LOC109198960(h2ax),gene-ldlr(ldlr-a)
GO:0003674	Molecular Function	GO:0001071	nucleic acid binding transcription factor activity	18	2	gene-LOC100690553(Aebp1),gene-LOC100690800(Klf13),gene-LOC100692331(STAT5B),gene-LOC100696700(LMX1A),gene-LOC100699759(sox9),gene-LOC100702359(CREB3L3),gene-LOC100702784(AEBP1),gene-LOC100703242(BCL11B),gene-LOC100704899(IRF1),gene-LOC100706088(MEF2C),gene-eno1(ENO1),gene-gata6(gata6-a),gene-hdac5(HDAC5),gene-hes1(hes1-a),gene-hes4(hes4-b),gene-hey1(hey1),gene-nfe2l2(NFE2L2),gene-pparg(PPARG)	gene-LOC100699355(Snai1),gene-LOC100703553(Notch1)
GO:0003674	Molecular Function	GO:0098772	molecular function regulator	10	4	gene-LOC100690121(Rgcc),gene-LOC100692136(CHRNA7),gene-LOC100696513(DYNLL2),gene-LOC100712504(PDZK1),gene-cav1(cav1),gene-ctsh(CTSH),gene-fgl2(FGL2),gene-gnb4(gnb1),gene-igf2(igf2),gene-phactr2(Phactr2)	gene-LOC100690818(CSTB),gene-LOC100703553(Notch1),gene-LOC100708472(FARP1),gene-als2(ALS2)
GO:0003674	Molecular Function	GO:0045182	translation regulator activity	1	0	gene-LOC100693957(nanos1)	--
GO:0003674	Molecular Function	GO:0016209	antioxidant activity	1	0	gene-epx(MPO)	--
GO:0003674	Molecular Function	GO:0000988	transcription factor activity, protein binding	7	1	gene-LOC100690553(Aebp1),gene-LOC100702784(AEBP1),gene-LOC100709852(esg1),gene-eno1(ENO1),gene-gata6(gata6-a),gene-hdac5(HDAC5),gene-pparg(PPARG)	gene-LOC100703553(Notch1)
GO:0003674	Molecular Function	GO:0004871	signal transducer activity	15	1	gene-LOC100689998(GABRA5),gene-LOC100690331(EDNRB),gene-LOC100691147(Ccr9),gene-LOC100692136(CHRNA7),gene-LOC100692465(fgfr4),gene-LOC100695669(--),gene-LOC100696736(LIFR),gene-LOC100698519(c3ar1),gene-LOC100698588(BMPR2),gene-LOC100706178(EPCAM),gene-LOC100711081(colec12),gene-LOC109196745(CXCR2),gene-ccr7(CCR7),gene-ctsh(CTSH),gene-pparg(PPARG)	gene-LOC100700643(Npy1r)
GO:0003674	Molecular Function	GO:0003824	catalytic activity	65	8	gene-LOC100689761(GSTT2B),gene-LOC100690141(TGM1),gene-LOC100690553(Aebp1),gene-LOC100691481(EEF1A1),gene-LOC100691757(Plcd1),gene-LOC100692465(fgfr4),gene-LOC100692524(B3GNT2),gene-LOC100694109(MASP1),gene-LOC100694841(CHKA),gene-LOC100694894(MGAM),gene-LOC100694898(KLHL13),gene-LOC100695537(mmp11),gene-LOC100695758(CTSS),gene-LOC100696336(PFKFB4),gene-LOC100696513(DYNLL2),gene-LOC100696673(ANPE…	gene-LOC100694465(CBR1),gene-LOC100707370(moxd2),gene-LOC100712125(ADAMTS12),gene-LOC106096423(ggact.2),gene-adamts9(ADAMTS9),gene-ddc(Ddc),gene-eya1(EYA1),gene-ror2(ROR2)
GO:0003674	Molecular Function	GO:0005198	structural molecule activity	3	0	gene-LOC100690174(RPS27),gene-LOC100698082(KRT19),gene-LOC100710883(Msn)	--
GO:0003674	Molecular Function	GO:0005215	transporter activity	9	1	gene-LOC100689998(GABRA5),gene-LOC100692136(CHRNA7),gene-LOC100695380(PHYPADRAFT_61094),gene-LOC100703209(GJA3),gene-LOC100704059(hbb1),gene-LOC100704258(LSM3),gene-LOC100704804(Ano1),gene-LOC100708154(FABP3),gene-abcc5(ABCC5)	gene-rtbdn(--)
GO:0005575	Cellular Component	GO:0005576	extracellular region	44	5	gene-LOC100690553(Aebp1),gene-LOC100691481(EEF1A1),gene-LOC100691490(Vasn),gene-LOC100692629(C1qc),gene-LOC100693084(--),gene-LOC100694109(MASP1),gene-LOC100694323(sema3aa),gene-LOC100695758(CTSS),gene-LOC100696673(ANPEP),gene-LOC100698193(ca1),gene-LOC100698588(BMPR2),gene-LOC100698691(ECM1),gene-LOC100700357(ctsd),gene-LOC100700514(COL6A2),gene-LOC100701202(--),gene-LOC100702784(AEBP1),gene-LOC…	gene-LOC100690818(CSTB),gene-LOC100692327(DBI),gene-LOC100694465(CBR1),gene-LOC109198960(h2ax),gene-adamts9(ADAMTS9)
GO:0005575	Cellular Component	GO:0044421	extracellular region part	39	5	gene-LOC100690553(Aebp1),gene-LOC100691481(EEF1A1),gene-LOC100691490(Vasn),gene-LOC100692629(C1qc),gene-LOC100693084(--),gene-LOC100694109(MASP1),gene-LOC100694323(sema3aa),gene-LOC100695758(CTSS),gene-LOC100696673(ANPEP),gene-LOC100698193(ca1),gene-LOC100698588(BMPR2),gene-LOC100700357(ctsd),gene-LOC100700514(COL6A2),gene-LOC100701202(--),gene-LOC100702784(AEBP1),gene-LOC100706563(jam3b),gene-LO…	gene-LOC100690818(CSTB),gene-LOC100692327(DBI),gene-LOC100694465(CBR1),gene-LOC109198960(h2ax),gene-adamts9(ADAMTS9)
GO:0005575	Cellular Component	GO:0031012	extracellular matrix	10	2	gene-LOC100695537(mmp11),gene-LOC100700514(COL6A2),gene-ccdc80(ccdc80),gene-col6a1(COL6A1),gene-mmp2(MMP2),gene-mmp9(MMP9),gene-nid1(NID1),gene-nid2(NID2),gene-olfml2a(olfml2a),gene-spon1(SPON1)	gene-LOC100712125(ADAMTS12),gene-adamts9(ADAMTS9)
GO:0005575	Cellular Component	GO:0030054	cell junction	19	0	gene-LOC100690141(TGM1),gene-LOC100692465(fgfr4),gene-LOC100694156(Csrp2),gene-LOC100698591(Flnc),gene-LOC100699105(ITGB3),gene-LOC100700549(Cldn11),gene-LOC100703209(GJA3),gene-LOC100706563(jam3b),gene-LOC100710883(Msn),gene-c1qtnf5(C1QTNF5),gene-cadm3(cadm3),gene-cav1(cav1),gene-cldn15(CLDN15),gene-ehd2(Ehd2),gene-fermt2(fermt2),gene-gnb4(gnb1),gene-nox4(NOX4),gene-plpp3(Plpp3),gene-podxl(PODXL)	--
GO:0005575	Cellular Component	GO:0044420	extracellular matrix component	3	0	gene-ccdc80(ccdc80),gene-nid1(NID1),gene-nid2(NID2)	--
GO:0005575	Cellular Component	GO:0044456	synapse part	5	2	gene-LOC100689998(GABRA5),gene-LOC100692136(CHRNA7),gene-LOC100698588(BMPR2),gene-LOC100700813(PALM),gene-eno1(ENO1)	gene-LOC100692037(CLSTN2),gene-als2(ALS2)
GO:0005575	Cellular Component	GO:0045202	synapse	5	2	gene-LOC100689998(GABRA5),gene-LOC100692136(CHRNA7),gene-LOC100698588(BMPR2),gene-LOC100700813(PALM),gene-eno1(ENO1)	gene-LOC100692037(CLSTN2),gene-als2(ALS2)
GO:0005575	Cellular Component	GO:0016020	membrane	92	13	gene-LOC100689935(--),gene-LOC100689998(GABRA5),gene-LOC100690141(TGM1),gene-LOC100690331(EDNRB),gene-LOC100690800(Klf13),gene-LOC100691147(Ccr9),gene-LOC100691481(EEF1A1),gene-LOC100691490(Vasn),gene-LOC100692068(--),gene-LOC100692136(CHRNA7),gene-LOC100692465(fgfr4),gene-LOC100692524(B3GNT2),gene-LOC100693203(--),gene-LOC100694894(MGAM),gene-LOC100695380(PHYPADRAFT_61094),gene-LOC100695669(--),…	gene-LOC100692037(CLSTN2),gene-LOC100692327(DBI),gene-LOC100694465(CBR1),gene-LOC100700643(Npy1r),gene-LOC100701223(SMIM11A),gene-LOC100703553(Notch1),gene-LOC100707370(moxd2),gene-LOC100708472(FARP1),gene-LOC109198960(h2ax),gene-ldlr(ldlr-a),gene-mlec(mlec),gene-plppr1(plppr1),gene-ror2(ROR2)
GO:0005575	Cellular Component	GO:0099512	supramolecular fiber	2	0	gene-LOC100692632(krt18),gene-LOC100698082(KRT19)	--
GO:0005575	Cellular Component	GO:0044425	membrane part	59	8	gene-LOC100689935(--),gene-LOC100689998(GABRA5),gene-LOC100690141(TGM1),gene-LOC100690331(EDNRB),gene-LOC100691147(Ccr9),gene-LOC100691481(EEF1A1),gene-LOC100692136(CHRNA7),gene-LOC100692465(fgfr4),gene-LOC100694894(MGAM),gene-LOC100695380(PHYPADRAFT_61094),gene-LOC100696673(ANPEP),gene-LOC100697428(--),gene-LOC100698519(c3ar1),gene-LOC100698588(BMPR2),gene-LOC100698771(SCARB2),gene-LOC100699058(…	gene-LOC100692037(CLSTN2),gene-LOC100700643(Npy1r),gene-LOC100703553(Notch1),gene-LOC100708472(FARP1),gene-ldlr(ldlr-a),gene-mlec(mlec),gene-plppr1(plppr1),gene-ror2(ROR2)
GO:0005575	Cellular Component	GO:0043226	organelle	127	19	gene-LOC100689935(--),gene-LOC100689998(GABRA5),gene-LOC100690121(Rgcc),gene-LOC100690141(TGM1),gene-LOC100690174(RPS27),gene-LOC100690331(EDNRB),gene-LOC100690553(Aebp1),gene-LOC100690800(Klf13),gene-LOC100691413(Agap2),gene-LOC100691481(EEF1A1),gene-LOC100691490(Vasn),gene-LOC100691877(CPNE5),gene-LOC100692068(--),gene-LOC100692123(amotl2a),gene-LOC100692331(STAT5B),gene-LOC100692465(fgfr4),gen…	gene-LOC100690818(CSTB),gene-LOC100692037(CLSTN2),gene-LOC100692327(DBI),gene-LOC100694465(CBR1),gene-LOC100699355(Snai1),gene-LOC100700643(Npy1r),gene-LOC100703503(zic4),gene-LOC100703553(Notch1),gene-LOC100707370(moxd2),gene-LOC100708472(FARP1),gene-LOC106096423(ggact.2),gene-LOC109198960(h2ax),gene-als2(ALS2),gene-ddc(Ddc),gene-dnajb5(Dnajb5),gene-eya1(EYA1),gene-ldlr(ldlr-a),gene-mlec(mlec),g…
GO:0005575	Cellular Component	GO:0044464	cell part	152	18	gene-LOC100689761(GSTT2B),gene-LOC100689935(--),gene-LOC100689998(GABRA5),gene-LOC100690121(Rgcc),gene-LOC100690141(TGM1),gene-LOC100690174(RPS27),gene-LOC100690553(Aebp1),gene-LOC100690800(Klf13),gene-LOC100691147(Ccr9),gene-LOC100691413(Agap2),gene-LOC100691481(EEF1A1),gene-LOC100691490(Vasn),gene-LOC100691757(Plcd1),gene-LOC100691877(CPNE5),gene-LOC100692123(amotl2a),gene-LOC100692136(CHRNA7),…	gene-LOC100690818(CSTB),gene-LOC100692037(CLSTN2),gene-LOC100692327(DBI),gene-LOC100694465(CBR1),gene-LOC100699355(Snai1),gene-LOC100700643(Npy1r),gene-LOC100703503(zic4),gene-LOC100703553(Notch1),gene-LOC100708472(FARP1),gene-LOC100712125(ADAMTS12),gene-LOC109198960(h2ax),gene-als2(ALS2),gene-ddc(Ddc),gene-dnajb5(Dnajb5),gene-eya1(EYA1),gene-ldlr(ldlr-a),gene-mlec(mlec),gene-ror2(ROR2)
GO:0005575	Cellular Component	GO:0005623	cell	152	18	gene-LOC100689761(GSTT2B),gene-LOC100689935(--),gene-LOC100689998(GABRA5),gene-LOC100690121(Rgcc),gene-LOC100690141(TGM1),gene-LOC100690174(RPS27),gene-LOC100690553(Aebp1),gene-LOC100690800(Klf13),gene-LOC100691147(Ccr9),gene-LOC100691413(Agap2),gene-LOC100691481(EEF1A1),gene-LOC100691490(Vasn),gene-LOC100691757(Plcd1),gene-LOC100691877(CPNE5),gene-LOC100692123(amotl2a),gene-LOC100692136(CHRNA7),…	gene-LOC100690818(CSTB),gene-LOC100692037(CLSTN2),gene-LOC100692327(DBI),gene-LOC100694465(CBR1),gene-LOC100699355(Snai1),gene-LOC100700643(Npy1r),gene-LOC100703503(zic4),gene-LOC100703553(Notch1),gene-LOC100708472(FARP1),gene-LOC100712125(ADAMTS12),gene-LOC109198960(h2ax),gene-als2(ALS2),gene-ddc(Ddc),gene-dnajb5(Dnajb5),gene-eya1(EYA1),gene-ldlr(ldlr-a),gene-mlec(mlec),gene-ror2(ROR2)
GO:0005575	Cellular Component	GO:0044422	organelle part	69	9	gene-LOC100689935(--),gene-LOC100689998(GABRA5),gene-LOC100690121(Rgcc),gene-LOC100690331(EDNRB),gene-LOC100690800(Klf13),gene-LOC100691490(Vasn),gene-LOC100692331(STAT5B),gene-LOC100692632(krt18),gene-LOC100695537(mmp11),gene-LOC100695758(CTSS),gene-LOC100696513(DYNLL2),gene-LOC100696673(ANPEP),gene-LOC100698082(KRT19),gene-LOC100698591(Flnc),gene-LOC100699058(PLOD1),gene-LOC100699105(ITGB3),gen…	gene-LOC100692037(CLSTN2),gene-LOC100692327(DBI),gene-LOC100699355(Snai1),gene-LOC100703553(Notch1),gene-LOC109198960(h2ax),gene-als2(ALS2),gene-ldlr(ldlr-a),gene-mlec(mlec),gene-ror2(ROR2)
GO:0005575	Cellular Component	GO:0032991	macromolecular complex	39	6	gene-LOC100689998(GABRA5),gene-LOC100690174(RPS27),gene-LOC100691481(EEF1A1),gene-LOC100692136(CHRNA7),gene-LOC100694898(KLHL13),gene-LOC100696513(DYNLL2),gene-LOC100699105(ITGB3),gene-LOC100699759(sox9),gene-LOC100700514(COL6A2),gene-LOC100703209(GJA3),gene-LOC100704059(hbb1),gene-LOC100704258(LSM3),gene-LOC100704804(Ano1),gene-LOC100704899(IRF1),gene-LOC100705280(LCP2),gene-LOC100706088(MEF2C),…	gene-LOC100699355(Snai1),gene-LOC100703553(Notch1),gene-LOC109198960(h2ax),gene-als2(ALS2),gene-ldlr(ldlr-a),gene-ror2(ROR2)
GO:0005575	Cellular Component	GO:0031974	membrane-enclosed lumen	28	1	gene-LOC100690800(Klf13),gene-LOC100692331(STAT5B),gene-LOC100695758(CTSS),gene-LOC100696673(ANPEP),gene-LOC100699759(sox9),gene-LOC100700357(ctsd),gene-LOC100700813(PALM),gene-LOC100701547(Sycp2),gene-LOC100704899(IRF1),gene-LOC100706088(MEF2C),gene-LOC100706513(Senp5),gene-bdp1(Bdp1),gene-bnc2(Bnc2),gene-cytip(Cytip),gene-ezh1(EZH1),gene-fermt2(fermt2),gene-gata6(gata6-a),gene-hdac5(HDAC5),gene…	gene-LOC100703553(Notch1)

## Sheet: Table S6
Table S6 KEGG pathway annotations of the DEGs between XX gsdf -/- and gsdf +/+ ovaries at 6 mah.
KEGG_A_class	KEGG_B_class	Pathway	DEGs (178)	All (10536)	Pvalue	Qvalue	Pathway ID	Genes
Environmental Information Processing	Signaling molecules and interaction	Cytokine-cytokine receptor interaction	17	385	0.000274947	0.0670871	ko04060	gene-LOC100691147(Ccr9);gene-LOC100695669(--);gene-LOC100696736(LIFR);gene-LOC100698588(BMPR2);gene-LOC100700187(CCL19);gene-LOC100702249(--);gene-LOC100709201(INHBB);gene-LOC102076432(--);gene-LOC102079789(--);gene-LOC106098467(--);gene-LOC109196745(CXCR2);gene-LOC109203860(Gmnn);gene-amh(--);gene-ccr7(CCR7);gene-csf1r(csf1r1);gene-cxcl14(Cxcl14);gene-il34(--)
Environmental Information Processing	Signaling molecules and interaction	Viral protein interaction with cytokine and cytokine receptor	10	176	0.000795775	0.0706892	ko04061	gene-LOC100691147(Ccr9);gene-LOC100700187(CCL19);gene-LOC100702249(--);gene-LOC102079789(--);gene-LOC109196745(CXCR2);gene-LOC109203860(Gmnn);gene-ccr7(CCR7);gene-csf1r(csf1r1);gene-cxcl14(Cxcl14);gene-il34(--)
Human Diseases	Cancers	Pathways in cancer	27	856	0.00113493	0.0706892	ko05200	gene-LOC100689761(GSTT2B);gene-LOC100690331(EDNRB);gene-LOC100692331(STAT5B);gene-LOC100692465(fgfr4);gene-LOC100693618(axin2);gene-LOC100698792(axin2);gene-LOC100703553(Notch1);gene-LOC100705453(JAG1);gene-LOC102076432(--);gene-LOC102079789(--);gene-LOC109197486(pim2);gene-LOC109202414(pim2);gene-LOC109203860(Gmnn);gene-csf1r(csf1r1);gene-fzd6(FZD6);gene-gnb4(gnb1);gene-hes1(hes1-a);gene-hes4(he…
Human Diseases	Substance dependence	Alcoholism	11	223	0.00140573	0.0706892	ko05034	gene-LOC100534577(GRIN1);gene-LOC100694023(zgc:112234);gene-LOC100694569(zgc:112234);gene-LOC100696682(zgc:112234);gene-LOC100702359(CREB3L3);gene-LOC100711847(mao);gene-LOC102077099(mao);gene-LOC109198960(h2ax);gene-ddc(Ddc);gene-gnb4(gnb1);gene-hdac5(HDAC5)
Organismal Systems	Immune system	Complement and coagulation cascades	8	128	0.00144855	0.0706892	ko04610	gene-LOC100692629(C1qc);gene-LOC100693084(--);gene-LOC100694109(MASP1);gene-LOC100710343(Svep1);gene-LOC100711586(C1s);gene-LOC100711700(--);gene-LOC102077308(--);gene-clu(CLU)
Environmental Information Processing	Signal transduction	Hippo signaling pathway	10	214	0.00340444	0.138447	ko04390	gene-LOC100693618(axin2);gene-LOC100698588(BMPR2);gene-LOC100698792(axin2);gene-LOC100699355(Snai1);gene-amh(--);gene-ctgf(CCN2);gene-fzd6(FZD6);gene-nkd1(nkd1);gene-nkd2(nkd2l);gene-wnt9b(WNT9B)
Organismal Systems	Endocrine system	Ovarian Steroidogenesis	6	94	0.00510093	0.138819	ko04913	gene-LOC100701020(Acot4);gene-LOC102083168(Acot4);gene-LOC109204650(Acot4);gene-gth-ri(FSHR);gene-hsd17b1(HSD17B1);gene-ldlr(ldlr-a)
Human Diseases	Cancers	Breast cancer	10	228	0.00531563	0.138819	ko05224	gene-LOC100693618(axin2);gene-LOC100698792(axin2);gene-LOC100703553(Notch1);gene-LOC100705453(JAG1);gene-fzd6(FZD6);gene-hes1(hes1-a);gene-hes4(hes4-b);gene-hey1(hey1);gene-pik3cd(PIK3CD);gene-wnt9b(WNT9B)
Metabolism	Amino acid metabolism	Phenylalanine metabolism	3	22	0.00576483	0.138819	ko00360	gene-LOC100711847(mao);gene-LOC102077099(mao);gene-ddc(Ddc)
Human Diseases	Cardiovascular diseases	Fluid shear stress and atherosclerosis	10	234	0.00635597	0.138819	ko05418	gene-LOC100689761(GSTT2B);gene-LOC100698588(BMPR2);gene-LOC100699105(ITGB3);gene-LOC100706088(MEF2C);gene-cav1(cav1);gene-klf2(Klf2);gene-mmp2(MMP2);gene-mmp9(MMP9);gene-nfe2l2(NFE2L2);gene-pik3cd(PIK3CD)
Human Diseases	Infectious diseases	Human papillomavirus infection	18	559	0.00636991	0.138819	ko05165	gene-LOC100693618(axin2);gene-LOC100696506(MAGI1);gene-LOC100698792(axin2);gene-LOC100699105(ITGB3);gene-LOC100700514(COL6A2);gene-LOC100702359(CREB3L3);gene-LOC100703553(Notch1);gene-LOC100704899(IRF1);gene-LOC100705453(JAG1);gene-col6a1(COL6A1);gene-fzd6(FZD6);gene-hes1(hes1-a);gene-hes4(hes4-b);gene-hey1(hey1);gene-itgb4(Itgb4);gene-pik3cd(PIK3CD);gene-thbs1b(THBS1);gene-wnt9b(WNT9B)
Cellular Processes	Cellular community - eukaryotes	Signaling pathways regulating pluripotency of stem cells	9	200	0.00684191	0.138819	ko04550	gene-LOC100692465(fgfr4);gene-LOC100693618(axin2);gene-LOC100696736(LIFR);gene-LOC100698588(BMPR2);gene-LOC100698792(axin2);gene-LOC100709201(INHBB);gene-fzd6(FZD6);gene-pik3cd(PIK3CD);gene-wnt9b(WNT9B)
Human Diseases	Neurodegenerative diseases	Prion diseases	4	46	0.00739612	0.138819	ko05020	gene-LOC100692629(C1qc);gene-LOC100693084(--);gene-LOC100703553(Notch1);gene-ncam2(NCAM2)
Human Diseases	Cancers	MicroRNAs in cancer	11	282	0.00834861	0.145504	ko05206	gene-LOC100696712(timp3);gene-LOC100698588(BMPR2);gene-LOC100699105(ITGB3);gene-LOC100703553(Notch1);gene-LOC109197486(pim2);gene-LOC109202414(pim2);gene-ddit4(ddit4);gene-hdac5(HDAC5);gene-mmp9(MMP9);gene-pik3cd(PIK3CD);gene-thbs1b(THBS1)
Human Diseases	Substance dependence	Cocaine addiction	5	77	0.00965099	0.156989	ko05030	gene-LOC100534577(GRIN1);gene-LOC100702359(CREB3L3);gene-LOC100711847(mao);gene-LOC102077099(mao);gene-ddc(Ddc)
Environmental Information Processing	Signal transduction	Notch signaling pathway	5	85	0.0143935	0.203131	ko04330	gene-LOC100703553(Notch1);gene-LOC100705453(JAG1);gene-hes1(hes1-a);gene-hes4(hes4-b);gene-hey1(hey1)
Environmental Information Processing	Signal transduction	Wnt signaling pathway	9	227	0.0148887	0.203131	ko04310	gene-LOC100693618(axin2);gene-LOC100698792(axin2);gene-fzd6(FZD6);gene-nkd1(nkd1);gene-nkd2(nkd2l);gene-notum(notum1a);gene-ror1(ROR1);gene-ror2(ROR2);gene-wnt9b(WNT9B)
Human Diseases	Cancers	Proteoglycans in cancer	12	348	0.0149851	0.203131	ko05205	gene-LOC100696712(timp3);gene-LOC100698591(Flnc);gene-LOC100699105(ITGB3);gene-LOC100710883(Msn);gene-cav1(cav1);gene-fzd6(FZD6);gene-igf2(igf2);gene-mmp2(MMP2);gene-mmp9(MMP9);gene-pik3cd(PIK3CD);gene-thbs1b(THBS1);gene-wnt9b(WNT9B)
Environmental Information Processing	Signaling molecules and interaction	ECM-receptor interaction	6	133	0.0251795	0.323358	ko04512	gene-LOC100698387(--);gene-LOC100699105(ITGB3);gene-LOC100700514(COL6A2);gene-col6a1(COL6A1);gene-itgb4(Itgb4);gene-thbs1b(THBS1)
Human Diseases	Endocrine and metabolic diseases	AGE-RAGE signaling pathway in diabetic complications	8	214	0.0287617	0.344393	ko04933	gene-LOC100691757(Plcd1);gene-LOC100692331(STAT5B);gene-LOC109197486(pim2);gene-LOC109202414(pim2);gene-mmp2(MMP2);gene-nox4(NOX4);gene-pik3cd(PIK3CD);gene-plcd1(PLCD1)
Human Diseases	Cancers	Transcriptional misregulation in cancers	10	298	0.0297964	0.344393	ko05202	gene-LOC100692338(prom1a);gene-LOC100694473(wt1);gene-LOC100703242(BCL11B);gene-LOC100706088(MEF2C);gene-LOC102079789(--);gene-cdk14(Cdk14);gene-csf1r(csf1r1);gene-eya1(EYA1);gene-mmp9(MMP9);gene-pparg(PPARG)
Environmental Information Processing	Signal transduction	PI3K-Akt signaling pathway	15	523	0.0313812	0.344393	ko04151	gene-LOC100692465(fgfr4);gene-LOC100696506(MAGI1);gene-LOC100699105(ITGB3);gene-LOC100700514(COL6A2);gene-LOC100702359(CREB3L3);gene-LOC102079789(--);gene-LOC109203860(Gmnn);gene-col6a1(COL6A1);gene-csf1r(csf1r1);gene-ddit4(ddit4);gene-gnb4(gnb1);gene-igf2(igf2);gene-itgb4(Itgb4);gene-pik3cd(PIK3CD);gene-thbs1b(THBS1)
Human Diseases	Substance dependence	Amphetamine addiction	5	105	0.0324633	0.344393	ko05031	gene-LOC100534577(GRIN1);gene-LOC100702359(CREB3L3);gene-LOC100711847(mao);gene-LOC102077099(mao);gene-ddc(Ddc)
Metabolism	Xenobiotics biodegradation and metabolism	Drug metabolism - cytochrome P450	4	74	0.0363303	0.356378	ko00982	gene-LOC100689761(GSTT2B);gene-LOC100707235(Ugt2a1);gene-LOC100711847(mao);gene-LOC102077099(mao)
Organismal Systems	Endocrine system	Estrogen signaling pathway	7	184	0.0365141	0.356378	ko04915	gene-LOC100692632(krt18);gene-LOC100698082(KRT19);gene-LOC100700357(ctsd);gene-LOC100702359(CREB3L3);gene-mmp2(MMP2);gene-mmp9(MMP9);gene-pik3cd(PIK3CD)
Metabolism	Amino acid metabolism	Tyrosine metabolism	3	47	0.0447169	0.419059	ko00350	gene-LOC100711847(mao);gene-LOC102077099(mao);gene-ddc(Ddc)
Human Diseases	Infectious diseases	Staphylococcus aureus infection	7	194	0.0463713	0.419059	ko05150	gene-LOC100692629(C1qc);gene-LOC100692632(krt18);gene-LOC100693084(--);gene-LOC100694109(MASP1);gene-LOC100698082(KRT19);gene-LOC100711586(C1s);gene-LOC102077308(--)
Organismal Systems	Immune system	Leukocyte transendothelial migration	8	242	0.0528826	0.460834	ko04670	gene-LOC100700549(Cldn11);gene-LOC100706563(jam3b);gene-LOC100710883(Msn);gene-cldn15(CLDN15);gene-mmp2(MMP2);gene-mmp9(MMP9);gene-pik3cd(PIK3CD);gene-rassf5(RASSF5)
Environmental Information Processing	Signal transduction	Jak-STAT signaling pathway	8	245	0.0560617	0.467978	ko04630	gene-LOC100692331(STAT5B);gene-LOC100696736(LIFR);gene-LOC102076432(--);gene-LOC102079789(--);gene-LOC109197486(pim2);gene-LOC109202414(pim2);gene-LOC109203860(Gmnn);gene-pik3cd(PIK3CD)
Human Diseases	Cancers	Chemical carcinogenesis	4	86	0.0575383	0.467978	ko05204	gene-LOC100689761(GSTT2B);gene-LOC100692136(CHRNA7);gene-LOC100694465(CBR1);gene-LOC100707235(Ugt2a1)
Human Diseases	Cancers	Hepatocellular carcinoma	8	250	0.0616269	0.485063	ko05225	gene-LOC100689761(GSTT2B);gene-LOC100693618(axin2);gene-LOC100698792(axin2);gene-fzd6(FZD6);gene-igf2(igf2);gene-nfe2l2(NFE2L2);gene-pik3cd(PIK3CD);gene-wnt9b(WNT9B)
Organismal Systems	Immune system	Th1 and Th2 cell differentiation	6	168	0.0652886	0.497825	ko04658	gene-LOC100692331(STAT5B);gene-LOC100703553(Notch1);gene-LOC100705453(JAG1);gene-LOC102079789(--);gene-LOC109203860(Gmnn);gene-lck(LCK)
Metabolism	Lipid metabolism	Fatty acid elongation	3	56	0.0685957	0.498189	ko00062	gene-LOC100701020(Acot4);gene-LOC102083168(Acot4);gene-LOC109204650(Acot4)
Cellular Processes	Transport and catabolism	Endocytosis	12	440	0.0694198	0.498189	ko04144	gene-LOC100691413(Agap2);gene-LOC100692465(fgfr4);gene-LOC100695691(arpc1b-b);gene-LOC100702220(PSD3);gene-LOC100707691(chmp4b);gene-LOC102079789(--);gene-LOC109196745(CXCR2);gene-LOC109203860(Gmnn);gene-cav1(cav1);gene-ehd2(Ehd2);gene-ldlr(ldlr-a);gene-rtbdn(--)
Metabolism	Lipid metabolism	Biosynthesis of unsaturated fatty acids	3	57	0.0715443	0.498766	ko01040	gene-LOC100701020(Acot4);gene-LOC102083168(Acot4);gene-LOC109204650(Acot4)
Organismal Systems	Immune system	Chemokine signaling pathway	9	309	0.0786328	0.523015	ko04062	gene-LOC100691147(Ccr9);gene-LOC100692331(STAT5B);gene-LOC100700187(CCL19);gene-LOC100702249(--);gene-LOC109196745(CXCR2);gene-ccr7(CCR7);gene-cxcl14(Cxcl14);gene-gnb4(gnb1);gene-pik3cd(PIK3CD)
Human Diseases	Cancers	Basal cell carcinoma	4	96	0.0793097	0.523015	ko05217	gene-LOC100693618(axin2);gene-LOC100698792(axin2);gene-fzd6(FZD6);gene-wnt9b(WNT9B)
Metabolism	Amino acid metabolism	Tryptophan metabolism	3	61	0.0838918	0.538674	ko00380	gene-LOC100711847(mao);gene-LOC102077099(mao);gene-ddc(Ddc)
Human Diseases	Drug resistance	Endocrine resistance	5	141	0.0905671	0.550602	ko01522	gene-LOC100703553(Notch1);gene-LOC100705453(JAG1);gene-mmp2(MMP2);gene-mmp9(MMP9);gene-pik3cd(PIK3CD)
Metabolism	Amino acid metabolism	Histidine metabolism	2	30	0.0907598	0.550602	ko00340	gene-LOC100711847(mao);gene-LOC102077099(mao)
Human Diseases	Cancers	Bladder cancer	3	64	0.0937085	0.550602	ko05219	gene-mmp2(MMP2);gene-mmp9(MMP9);gene-thbs1b(THBS1)
Organismal Systems	Development and regeneration	Axon regeneration	5	143	0.0947758	0.550602	ko04361	gene-LOC100700503(ROBO2);gene-LOC100702220(PSD3);gene-LOC100703553(Notch1);gene-ddc(Ddc);gene-pik3cd(PIK3CD)
Organismal Systems	Digestive system	Cholesterol metabolism	3	66	0.100504	0.570301	ko04979	gene-LOC100694252(ABCA1);gene-LOC100699941(apoeb);gene-ldlr(ldlr-a)
Metabolism	Carbohydrate metabolism	Inositol phosphate metabolism	4	106	0.104594	0.573265	ko00562	gene-LOC100691757(Plcd1);gene-isyna1(isyna1-a);gene-pik3cd(PIK3CD);gene-plcd1(PLCD1)
Human Diseases	Substance dependence	Nicotine addiction	3	68	0.107491	0.573265	ko05033	gene-LOC100534577(GRIN1);gene-LOC100689998(GABRA5);gene-LOC100692136(CHRNA7)
Metabolism	Amino acid metabolism	Arginine and proline metabolism	3	69	0.111054	0.573265	ko00330	gene-LOC100711847(mao);gene-LOC102077099(mao);gene-p4ha1(P4HA1)
Human Diseases	Endocrine and metabolic diseases	Maturity onset diabetes of the young	2	34	0.112127	0.573265	ko04950	gene-hes1(hes1-a);gene-hes4(hes4-b)
Organismal Systems	Endocrine system	Relaxin signaling pathway	6	195	0.112773	0.573265	ko04926	gene-LOC100690331(EDNRB);gene-LOC100702359(CREB3L3);gene-gnb4(gnb1);gene-mmp2(MMP2);gene-mmp9(MMP9);gene-pik3cd(PIK3CD)
Environmental Information Processing	Signal transduction	Apelin signaling pathway	6	201	0.125221	0.623549	ko04371	gene-LOC100705453(JAG1);gene-LOC100706088(MEF2C);gene-ctgf(CCN2);gene-gnb4(gnb1);gene-hdac5(HDAC5);gene-klf2(Klf2)
Environmental Information Processing	Signal transduction	TNF signaling pathway	5	158	0.129393	0.63144	ko04668	gene-LOC100702359(CREB3L3);gene-LOC100704899(IRF1);gene-LOC100705453(JAG1);gene-mmp9(MMP9);gene-pik3cd(PIK3CD)
Metabolism	Lipid metabolism	Steroid hormone biosynthesis	3	77	0.141095	0.673255	ko00140	gene-LOC100707235(Ugt2a1);gene-hsd11b2(Hsd11b2);gene-hsd17b1(HSD17B1)
Human Diseases	Immune diseases	Systemic lupus erythematosus	7	257	0.145003	0.673255	ko05322	gene-LOC100692629(C1qc);gene-LOC100693084(--);gene-LOC100694023(zgc:112234);gene-LOC100694569(zgc:112234);gene-LOC100696682(zgc:112234);gene-LOC100711586(C1s);gene-LOC109198960(h2ax)
Human Diseases	Immune diseases	Primary immunodeficiency	2	40	0.14624	0.673255	ko05340	gene-LOC109203860(Gmnn);gene-lck(LCK)
Metabolism	Xenobiotics biodegradation and metabolism	Metabolism of xenobiotics by cytochrome P450	3	80	0.152998	0.689642	ko00980	gene-LOC100689761(GSTT2B);gene-LOC100694465(CBR1);gene-LOC100707235(Ugt2a1)
Organismal Systems	Digestive system	Fat digestion and absorption	2	42	0.158042	0.689642	ko04975	gene-LOC100694252(ABCA1);gene-plpp3(Plpp3)
Cellular Processes	Cellular community - eukaryotes	Focal adhesion	8	312	0.158418	0.689642	ko04510	gene-LOC100698591(Flnc);gene-LOC100699105(ITGB3);gene-LOC100700514(COL6A2);gene-cav1(cav1);gene-col6a1(COL6A1);gene-itgb4(Itgb4);gene-pik3cd(PIK3CD);gene-thbs1b(THBS1)
Metabolism	Amino acid metabolism	Lysine degradation	3	82	0.161105	0.689642	ko00310	gene-LOC100699058(PLOD1);gene-ash1l(Ash1l);gene-ezh1(EZH1)
Human Diseases	Cancers	Acute myeloid leukemia	5	172	0.16615	0.698974	ko05221	gene-LOC100692331(STAT5B);gene-LOC109197486(pim2);gene-LOC109202414(pim2);gene-csf1r(csf1r1);gene-pik3cd(PIK3CD)
Organismal Systems	Endocrine system	Thyroid hormone signaling pathway	5	178	0.183053	0.757031	ko04919	gene-LOC100691757(Plcd1);gene-LOC100699105(ITGB3);gene-LOC100703553(Notch1);gene-pik3cd(PIK3CD);gene-plcd1(PLCD1)
Metabolism	Metabolism of other amino acids	Glutathione metabolism	3	90	0.194729	0.768872	ko00480	gene-LOC100689761(GSTT2B);gene-LOC100696673(ANPEP);gene-LOC106097761(Ggt5)
Human Diseases	Endocrine and metabolic diseases	Cushing syndrome	6	232	0.19911	0.768872	ko04934	gene-LOC100693618(axin2);gene-LOC100698792(axin2);gene-LOC100702359(CREB3L3);gene-fzd6(FZD6);gene-ldlr(ldlr-a);gene-wnt9b(WNT9B)
Human Diseases	Drug resistance	Antifolate resistance	2	49	0.200539	0.768872	ko01523	gene-abcc5(ABCC5);gene-rtbdn(--)
Organismal Systems	Excretory system	Aldosterone-regulated sodium reabsorption	2	51	0.212927	0.768872	ko04960	gene-hsd11b2(Hsd11b2);gene-pik3cd(PIK3CD)
Environmental Information Processing	Signal transduction	Rap1 signaling pathway	8	340	0.217415	0.768872	ko04015	gene-LOC100534577(GRIN1);gene-LOC100692465(fgfr4);gene-LOC100696506(MAGI1);gene-LOC100699105(ITGB3);gene-csf1r(csf1r1);gene-pik3cd(PIK3CD);gene-rassf5(RASSF5);gene-thbs1b(THBS1)
Organismal Systems	Nervous system	Cholinergic synapse	5	190	0.218621	0.768872	ko04725	gene-LOC100691419(CHRM4);gene-LOC100692136(CHRNA7);gene-LOC100702359(CREB3L3);gene-gnb4(gnb1);gene-pik3cd(PIK3CD)
Metabolism	Amino acid metabolism	Glycine, serine and threonine metabolism	2	53	0.225386	0.768872	ko00260	gene-LOC100711847(mao);gene-LOC102077099(mao)
Metabolism	Metabolism of cofactors and vitamins	Nicotinate and nicotinamide metabolism	2	53	0.225386	0.768872	ko00760	gene-LOC100698477(nt5c2);gene-LOC100707455(PNP)
Genetic Information Processing	Replication and repair	Fanconi anemia pathway	2	53	0.225386	0.768872	ko03460	gene-hes1(hes1-a);gene-hes4(hes4-b)
Organismal Systems	Endocrine system	PPAR signaling pathway	3	97	0.22543	0.768872	ko03320	gene-LOC100692327(DBI);gene-LOC100708154(FABP3);gene-pparg(PPARG)
Human Diseases	Cancers	Non-small cell lung cancer	3	97	0.22543	0.768872	ko05223	gene-LOC100692331(STAT5B);gene-pik3cd(PIK3CD);gene-rassf5(RASSF5)
Metabolism	Lipid metabolism	Ether lipid metabolism	2	54	0.231637	0.768872	ko00565	gene-lpcat2(lpcat2);gene-plpp3(Plpp3)
Organismal Systems	Development	Osteoclast differentiation	5	196	0.237164	0.768872	ko04380	gene-LOC100699105(ITGB3);gene-csf1r(csf1r1);gene-lck(LCK);gene-pik3cd(PIK3CD);gene-pparg(PPARG)
Human Diseases	Neurodegenerative diseases	Alzheimer disease	10	454	0.238455	0.768872	ko05010	gene-LOC100534577(GRIN1);gene-LOC100692136(CHRNA7);gene-LOC100693618(axin2);gene-LOC100698792(axin2);gene-LOC100699941(apoeb);gene-ambra1(AMBRA1);gene-fzd6(FZD6);gene-nox4(NOX4);gene-pik3cd(PIK3CD);gene-wnt9b(WNT9B)
Cellular Processes	Cellular community - eukaryotes	Tight junction	7	300	0.244625	0.768872	ko04530	gene-LOC100692123(amotl2a);gene-LOC100696506(MAGI1);gene-LOC100700549(Cldn11);gene-LOC100706563(jam3b);gene-LOC100710883(Msn);gene-cldn15(CLDN15);gene-mpdz(MPDZ)
Human Diseases	Cancers	Endometrial cancer	3	102	0.247903	0.768872	ko05213	gene-LOC100693618(axin2);gene-LOC100698792(axin2);gene-pik3cd(PIK3CD)
Cellular Processes	Transport and catabolism	Lysosome	5	200	0.249764	0.768872	ko04142	gene-LOC100695758(CTSS);gene-LOC100698771(SCARB2);gene-LOC100700357(ctsd);gene-ctsh(CTSH);gene-tpp1(tpp1)
Organismal Systems	Immune system	Hematopoietic cell lineage	6	251	0.250858	0.768872	ko04640	gene-LOC100696673(ANPEP);gene-LOC100698387(--);gene-LOC100699105(ITGB3);gene-LOC100710343(Svep1);gene-LOC100711700(--);gene-csf1r(csf1r1)
Human Diseases	Cancers	Choline metabolism in cancer	4	151	0.251821	0.768872	ko05231	gene-LOC100694841(CHKA);gene-LOC100700855(slc44a2);gene-pik3cd(PIK3CD);gene-plpp3(Plpp3)
Organismal Systems	Endocrine system	Prolactin signaling pathway	3	104	0.25699	0.768872	ko04917	gene-LOC100692331(STAT5B);gene-LOC100704899(IRF1);gene-pik3cd(PIK3CD)
Environmental Information Processing	Signal transduction	TGF-beta signaling pathway	4	153	0.259232	0.768872	ko04350	gene-LOC100698588(BMPR2);gene-LOC100709201(INHBB);gene-amh(--);gene-thbs1b(THBS1)
Organismal Systems	Endocrine system	Melanogenesis	4	153	0.259232	0.768872	ko04916	gene-LOC100690331(EDNRB);gene-LOC100702359(CREB3L3);gene-fzd6(FZD6);gene-wnt9b(WNT9B)
Human Diseases	Neurodegenerative disease	Spinocerebellar ataxia	4	154	0.262954	0.768872	ko05017	gene-LOC100534577(GRIN1);gene-LOC100693720(DAB1);gene-ambra1(AMBRA1);gene-pik3cd(PIK3CD)
Environmental Information Processing	Membrane transport	ABC transporters	2	59	0.263013	0.768872	ko02010	gene-LOC100694252(ABCA1);gene-abcc5(ABCC5)
Human Diseases	Infectious diseases	Pertussis	4	155	0.266687	0.768872	ko05133	gene-LOC100692629(C1qc);gene-LOC100693084(--);gene-LOC100704899(IRF1);gene-LOC100711586(C1s)
Environmental Information Processing	Signal transduction	Ras signaling pathway	7	309	0.267845	0.768872	ko04014	gene-LOC100534577(GRIN1);gene-LOC100692465(fgfr4);gene-csf1r(csf1r1);gene-gnb4(gnb1);gene-igf2(igf2);gene-pik3cd(PIK3CD);gene-rassf5(RASSF5)
Organismal Systems	Nervous system	Dopaminergic synapse	5	207	0.272209	0.772314	ko04728	gene-LOC100702359(CREB3L3);gene-LOC100711847(mao);gene-LOC102077099(mao);gene-ddc(Ddc);gene-gnb4(gnb1)
Environmental Information Processing	Signal transduction	mTOR signaling pathway	5	210	0.281961	0.788836	ko04150	gene-LOC100694675(GRB10);gene-ddit4(ddit4);gene-fzd6(FZD6);gene-pik3cd(PIK3CD);gene-wnt9b(WNT9B)
Organismal Systems	Aging	Longevity regulating pathway - worm	3	110	0.284498	0.788836	ko04212	gene-LOC100689761(GSTT2B);gene-nfe2l2(NFE2L2);gene-pik3cd(PIK3CD)
Organismal Systems	Excretory system	Vasopressin-regulated water reabsorption	2	67	0.313181	0.854352	ko04962	gene-LOC100696513(DYNLL2);gene-LOC100702359(CREB3L3)
Environmental Information Processing	Signal transduction	AMPK signaling pathway	4	168	0.315944	0.854352	ko04152	gene-LOC100696336(PFKFB4);gene-LOC100702359(CREB3L3);gene-pik3cd(PIK3CD);gene-pparg(PPARG)
Cellular Processes	Cell motility	Regulation of actin cytoskeleton	7	330	0.324092	0.854352	ko04810	gene-LOC100691419(CHRM4);gene-LOC100692465(fgfr4);gene-LOC100695691(arpc1b-b);gene-LOC100699105(ITGB3);gene-LOC100710883(Msn);gene-itgb4(Itgb4);gene-pik3cd(PIK3CD)
Human Diseases	Infectious diseases	Measles	5	223	0.324915	0.854352	ko05162	gene-LOC100692331(STAT5B);gene-LOC100710883(Msn);gene-LOC102079789(--);gene-LOC109203860(Gmnn);gene-pik3cd(PIK3CD)
Organismal Systems	Digestive system	Carbohydrate digestion and absorption	2	69	0.325634	0.854352	ko04973	gene-LOC100694894(MGAM);gene-pik3cd(PIK3CD)
Organismal Systems	Endocrine system	Renin-angiotensin system	1	25	0.347184	0.887883	ko04614	gene-LOC100696673(ANPEP)
Metabolism	Lipid metabolism	Glycerophospholipid metabolism	3	124	0.349331	0.887883	ko00564	gene-LOC100694841(CHKA);gene-lpcat2(lpcat2);gene-plpp3(Plpp3)
Human Diseases	Infectious diseases	Bacterial invasion of epithelial cells	3	124	0.349331	0.887883	ko05100	gene-LOC100695691(arpc1b-b);gene-cav1(cav1);gene-pik3cd(PIK3CD)
Metabolism	Energy metabolism	Nitrogen metabolism	1	26	0.358239	0.901138	ko00910	gene-LOC100698193(ca1)
Environmental Information Processing	Signal transduction	Phosphatidylinositol signaling system	3	127	0.363204	0.90223	ko04070	gene-LOC100691757(Plcd1);gene-pik3cd(PIK3CD);gene-plcd1(PLCD1)
Organismal Systems	Aging	Longevity regulating pathway - mammal	3	128	0.367819	0.90223	ko04211	gene-LOC100702359(CREB3L3);gene-pik3cd(PIK3CD);gene-pparg(PPARG)
Organismal Systems	Nervous system	Serotonergic synapse	4	182	0.369766	0.90223	ko04726	gene-LOC100711847(mao);gene-LOC102077099(mao);gene-ddc(Ddc);gene-gnb4(gnb1)
Metabolism	Nucleotide metabolism	Pyrimidine metabolism	2	78	0.380808	0.919973	ko00240	gene-LOC100698477(nt5c2);gene-LOC100707455(PNP)
Organismal Systems	Digestive system	Protein digestion and absorption	4	187	0.388983	0.924595	ko04974	gene-LOC100700514(COL6A2);gene-LOC100711089(COL18A1);gene-LOC100712198(COL18A1);gene-col6a1(COL6A1)
Metabolism	Metabolism of other amino acids	Taurine and hypotaurine metabolism	1	29	0.3903	0.924595	ko00430	gene-LOC106097761(Ggt5)
Organismal Systems	Excretory system	Collecting duct acid secretion	1	30	0.400629	0.939937	ko04966	gene-LOC100698193(ca1)
Human Diseases	Cancers	Viral carcinogenesis	7	360	0.407145	0.945578	ko05203	gene-LOC100692331(STAT5B);gene-LOC100694023(zgc:112234);gene-LOC100694569(zgc:112234);gene-LOC100696682(zgc:112234);gene-LOC100702359(CREB3L3);gene-hdac5(HDAC5);gene-pik3cd(PIK3CD)
Organismal Systems	Development	Dorso-ventral axis formation	1	31	0.410784	0.945578	ko04320	gene-LOC100703553(Notch1)
Organismal Systems	Immune system	Th17 cell differentiation	4	197	0.427149	0.967459	ko04659	gene-LOC100692331(STAT5B);gene-LOC102079789(--);gene-LOC109203860(Gmnn);gene-lck(LCK)
Metabolism	Lipid metabolism	Arachidonic acid metabolism	2	86	0.428219	0.967459	ko00590	gene-LOC100694465(CBR1);gene-LOC106097761(Ggt5)
Environmental Information Processing	Signal transduction	cAMP signaling pathway	7	370	0.43494	0.973628	ko04024	gene-LOC100534577(GRIN1);gene-LOC100699759(sox9);gene-LOC100700643(Npy1r);gene-LOC100702359(CREB3L3);gene-amh(--);gene-gth-ri(FSHR);gene-pik3cd(PIK3CD)
Genetic Information Processing	Folding, sorting and degradation	RNA degradation	2	89	0.445511	0.988225	ko03018	gene-LOC100704258(LSM3);gene-eno1(ENO1)
Human Diseases	Cancers	Colorectal cancer	3	148	0.458261	0.998334	ko05210	gene-LOC100693618(axin2);gene-LOC100698792(axin2);gene-pik3cd(PIK3CD)
Metabolism	Metabolism of cofactors and vitamins	Folate biosynthesis	1	36	0.459049	0.998334	ko00790	gene-LOC100694465(CBR1)
Organismal Systems	Immune system	Intestinal immune network for IgA production	3	150	0.467033	0.998334	ko04672	gene-LOC100691147(Ccr9);gene-LOC100693932(Pigr);gene-LOC100712229(PIGR)
Human Diseases	Cancers	Prostate cancer	3	150	0.467033	0.998334	ko05215	gene-LOC100702359(CREB3L3);gene-mmp9(MMP9);gene-pik3cd(PIK3CD)
Human Diseases	Cancers	Gastric cancer	5	268	0.475253	0.998334	ko05226	gene-LOC100693618(axin2);gene-LOC100698792(axin2);gene-fzd6(FZD6);gene-pik3cd(PIK3CD);gene-wnt9b(WNT9B)
Organismal Systems	Endocrine system	Regulation of lipolysis in adipocyte	2	95	0.479203	0.998334	ko04923	gene-LOC100700643(Npy1r);gene-pik3cd(PIK3CD)
Organismal Systems	Digestive system	Vitamin digestion and absorption	1	39	0.486099	0.998334	ko04977	gene-LOC100703798(rft2)
Organismal Systems	Endocrine system	Cortisol synthesis and secretion	2	97	0.490155	0.998334	ko04927	gene-LOC100702359(CREB3L3);gene-ldlr(ldlr-a)
Metabolism	Carbohydrate metabolism	Galactose metabolism	1	40	0.494813	0.998334	ko00052	gene-LOC100694894(MGAM)
Metabolism	Glycan biosynthesis and metabolism	Glycosaminoglycan biosynthesis - keratan sulfate	1	40	0.494813	0.998334	ko00533	gene-LOC100692524(B3GNT2)
Metabolism	Carbohydrate metabolism	Ascorbate and aldarate metabolism	1	41	0.503381	0.998334	ko00053	gene-LOC100707235(Ugt2a1)
Cellular Processes	Transport and catabolism	Autophagy - animal	4	222	0.519302	0.998334	ko04140	gene-LOC100700357(ctsd);gene-ambra1(AMBRA1);gene-ddit4(ddit4);gene-pik3cd(PIK3CD)
Human Diseases	Neurodegenerative diseases	Amyotrophic lateral sclerosis (ALS)	2	104	0.527334	0.998334	ko05014	gene-LOC100534577(GRIN1);gene-als2(ALS2)
Human Diseases	Drug resistance	Platinum drug resistance	2	105	0.532494	0.998334	ko01524	gene-LOC100689761(GSTT2B);gene-pik3cd(PIK3CD)
Metabolism	Glycan biosynthesis and metabolism	Glycosphingolipid biosynthesis - lacto and neolacto series	1	45	0.536229	0.998334	ko00601	gene-LOC100692524(B3GNT2)
Metabolism	Carbohydrate metabolism	Pentose and glucuronate interconversions	1	46	0.544098	0.998334	ko00040	gene-LOC100707235(Ugt2a1)
Metabolism	Carbohydrate metabolism	Starch and sucrose metabolism	1	46	0.544098	0.998334	ko00500	gene-LOC100694894(MGAM)
Metabolism	Xenobiotics biodegradation and metabolism	Drug metabolism - other enzymes	2	110	0.557721	0.998334	ko00983	gene-LOC100689761(GSTT2B);gene-LOC100707235(Ugt2a1)
Metabolism	Carbohydrate metabolism	Fructose and mannose metabolism	1	48	0.55944	0.998334	ko00051	gene-LOC100696336(PFKFB4)
Organismal Systems	Excretory system	Proximal tubule bicarbonate reclamation	1	49	0.566917	0.998334	ko04964	gene-LOC100698193(ca1)
Organismal Systems	Endocrine system	Growth hormone synthesis, secretion and action	3	177	0.578405	0.998334	ko04935	gene-LOC100692331(STAT5B);gene-LOC100702359(CREB3L3);gene-pik3cd(PIK3CD)
Human Diseases	Infectious diseases	Chagas disease (American trypanosomiasis)	3	177	0.578405	0.998334	ko05142	gene-LOC100692629(C1qc);gene-LOC100693084(--);gene-pik3cd(PIK3CD)
Metabolism	Carbohydrate metabolism	Pyruvate metabolism	1	51	0.581494	0.998334	ko00620	gene-ldhd(ldhd)
Metabolism	Metabolism of cofactors and vitamins	Porphyrin and chlorophyll metabolism	1	51	0.581494	0.998334	ko00860	gene-LOC100707235(Ugt2a1)
Human Diseases	Cancers	Chronic myeloid leukemia	2	115	0.581971	0.998334	ko05220	gene-LOC100692331(STAT5B);gene-pik3cd(PIK3CD)
Human Diseases	Infectious diseases	Hepatitis B	4	242	0.58779	0.998334	ko05161	gene-LOC100692331(STAT5B);gene-LOC100702359(CREB3L3);gene-mmp9(MMP9);gene-pik3cd(PIK3CD)
Environmental Information Processing	Signal transduction	ErbB signaling pathway	2	121	0.609771	0.998334	ko04012	gene-LOC100692331(STAT5B);gene-pik3cd(PIK3CD)
Organismal Systems	Immune system	Fc gamma R-mediated phagocytosis	3	186	0.61217	0.998334	ko04666	gene-LOC100695691(arpc1b-b);gene-pik3cd(PIK3CD);gene-plpp3(Plpp3)
Organismal Systems	Development	Axon guidance	4	251	0.616713	0.998334	ko04360	gene-LOC100698588(BMPR2);gene-LOC100700503(ROBO2);gene-efnb2(efnb2a);gene-pik3cd(PIK3CD)
Organismal Systems	Digestive system	Bile secretion	2	126	0.631853	0.998334	ko04976	gene-LOC100698193(ca1);gene-ldlr(ldlr-a)
Human Diseases	Infectious diseases	Epithelial cell signaling in Helicobacter pylori infection	2	126	0.631853	0.998334	ko05120	gene-LOC100706563(jam3b);gene-LOC109196745(CXCR2)
Metabolism	Nucleotide metabolism	Purine metabolism	3	195	0.644092	0.998334	ko00230	gene-LOC100698477(nt5c2);gene-LOC100707455(PNP);gene-gda(Gda)
Human Diseases	Infectious diseases	Hepatitis C	4	267	0.664939	0.998334	ko05160	gene-LOC100700549(Cldn11);gene-cldn15(CLDN15);gene-ldlr(ldlr-a);gene-pik3cd(PIK3CD)
Human Diseases	Cancers	Thyroid cancer	1	64	0.665053	0.998334	ko05216	gene-pparg(PPARG)
Genetic Information Processing	Translation	Ribosome	2	134	0.665149	0.998334	ko03010	gene-LOC100690174(RPS27);gene-rps9(RPS9)
Metabolism	Global and overview maps	Metabolic pathways	32	2008	0.67408	0.998334	ko01100	gene-LOC100689761(GSTT2B);gene-LOC100691757(Plcd1);gene-LOC100692524(B3GNT2);gene-LOC100694465(CBR1);gene-LOC100694841(CHKA);gene-LOC100694894(MGAM);gene-LOC100696673(ANPEP);gene-LOC100698193(ca1);gene-LOC100698477(nt5c2);gene-LOC100699058(PLOD1);gene-LOC100701020(Acot4);gene-LOC100707235(Ugt2a1);gene-LOC100707455(PNP);gene-LOC100711847(mao);gene-LOC102077099(mao);gene-LOC102083168(Acot4);gene-LO…
Organismal Systems	Immune system	Platelet activation	3	206	0.680551	0.998334	ko04611	gene-LOC100698387(--);gene-LOC100699105(ITGB3);gene-pik3cd(PIK3CD)
Human Diseases	Cardiovascular diseases	Arrhythmogenic right ventricular cardiomyopathy (ARVC)	2	138	0.680873	0.998334	ko05412	gene-LOC100699105(ITGB3);gene-itgb4(Itgb4)
Environmental Information Processing	Signal transduction	FoxO signaling pathway	3	208	0.686876	0.998334	ko04068	gene-LOC100691413(Agap2);gene-klf2(Klf2);gene-pik3cd(PIK3CD)
Organismal Systems	Endocrine system	Insulin secretion	2	141	0.692269	0.998334	ko04911	gene-LOC100702359(CREB3L3);gene-cck(cck)
Human Diseases	Endocrine and metabolic diseases	Type II diabetes mellitus	1	70	0.697802	0.998334	ko04930	gene-pik3cd(PIK3CD)
Cellular Processes	Cell growth and death	Apoptosis	4	279	0.698319	0.998334	ko04210	gene-LOC100695758(CTSS);gene-LOC100700357(ctsd);gene-ctsh(CTSH);gene-pik3cd(PIK3CD)
Human Diseases	Infectious diseases	Malaria	1	71	0.702941	0.998334	ko05144	gene-thbs1b(THBS1)
Organismal Systems	Endocrine system	Aldosterone synthesis and secretion	2	144	0.703329	0.998334	ko04925	gene-LOC100702359(CREB3L3);gene-ldlr(ldlr-a)
Human Diseases	Neurodegenerative diseases	Huntington disease	5	348	0.705072	0.998334	ko05016	gene-LOC100534577(GRIN1);gene-LOC100702359(CREB3L3);gene-ambra1(AMBRA1);gene-dnai1(DNAI1);gene-pparg(PPARG)
Environmental Information Processing	Signal transduction	Calcium signaling pathway	5	349	0.707454	0.998334	ko04020	gene-LOC100534577(GRIN1);gene-LOC100690331(EDNRB);gene-LOC100691757(Plcd1);gene-LOC100692136(CHRNA7);gene-plcd1(PLCD1)
Metabolism	Lipid metabolism	Sphingolipid metabolism	1	72	0.707994	0.998334	ko00600	gene-plpp3(Plpp3)
Cellular Processes	Transport and catabolism	Phagosome	6	419	0.716707	0.998334	ko04145	gene-LOC100695758(CTSS);gene-LOC100699105(ITGB3);gene-LOC100709747(MRC1);gene-LOC100711081(colec12);gene-LOC102077308(--);gene-thbs1b(THBS1)
Human Diseases	Infectious diseases	HTLV-I infection	6	419	0.716707	0.998334	ko05166	gene-LOC100692331(STAT5B);gene-LOC100702359(CREB3L3);gene-LOC102079789(--);gene-LOC109203860(Gmnn);gene-lck(LCK);gene-pik3cd(PIK3CD)
Environmental Information Processing	Signal transduction	Hippo signaling pathway -fly	1	74	0.717845	0.998334	ko04391	gene-mpdz(MPDZ)
Human Diseases	Substance dependence	Morphine addiction	2	151	0.727861	0.998334	ko05032	gene-LOC100689998(GABRA5);gene-gnb4(gnb1)
Organismal Systems	Immune system	T cell receptor signaling pathway	2	152	0.731222	0.998334	ko04660	gene-lck(LCK);gene-pik3cd(PIK3CD)
Organismal Systems	Nervous system	GABAergic synapse	2	152	0.731222	0.998334	ko04727	gene-LOC100689998(GABRA5);gene-gnb4(gnb1)
Environmental Information Processing	Signal transduction	HIF-1 signaling pathway	2	153	0.734549	0.998334	ko04066	gene-eno1(ENO1);gene-pik3cd(PIK3CD)
Metabolism	Metabolism of cofactors and vitamins	Retinol metabolism	1	78	0.736565	0.998334	ko00830	gene-LOC100707235(Ugt2a1)
Human Diseases	Cardiovascular diseases	Hypertrophic cardiomyopathy (HCM)	2	154	0.737841	0.998334	ko05410	gene-LOC100699105(ITGB3);gene-itgb4(Itgb4)
Metabolism	Lipid metabolism	Glycerolipid metabolism	1	80	0.745457	0.998334	ko00561	gene-plpp3(Plpp3)
Organismal Systems	Immune system	Fc epsilon RI signaling pathway	1	81	0.74979	0.998334	ko04664	gene-pik3cd(PIK3CD)
Human Diseases	Endocrine and metabolic diseases	Insulin resistance	2	159	0.753783	0.998334	ko04931	gene-LOC100702359(CREB3L3);gene-pik3cd(PIK3CD)
Organismal Systems	Endocrine system	Parathyroid hormone synthesis, secretion and action	2	162	0.762945	0.998334	ko04928	gene-LOC100702359(CREB3L3);gene-LOC100706088(MEF2C)
Environmental Information Processing	Signal transduction	NF-kappa B signaling pathway	2	165	0.771812	0.998334	ko04064	gene-LOC100700187(CCL19);gene-lck(LCK)
Organismal Systems	Environmental adaptation	Circadian entrainment	2	165	0.771812	0.998334	ko04713	gene-LOC100534577(GRIN1);gene-gnb4(gnb1)
Cellular Processes	Transport and catabolism	Mitophagy - animal	1	88	0.778137	0.998334	ko04137	gene-ambra1(AMBRA1)
Environmental Information Processing	Signal transduction	Phospholipase D signaling pathway	3	242	0.78044	0.998334	ko04072	gene-LOC109196745(CXCR2);gene-pik3cd(PIK3CD);gene-plpp3(Plpp3)
Human Diseases	Cardiovascular diseases	Viral myocarditis	3	243	0.782807	0.998334	ko05416	gene-LOC100710343(Svep1);gene-LOC109197619(--);gene-cav1(cav1)
Organismal Systems	Immune system	Toll-like receptor signaling pathway	2	169	0.783186	0.998334	ko04620	gene-LOC100702249(--);gene-pik3cd(PIK3CD)
Human Diseases	Cardiovascular diseases	Dilated cardiomyopathy (DCM)	2	169	0.783186	0.998334	ko05414	gene-LOC100699105(ITGB3);gene-itgb4(Itgb4)
Human Diseases	Infectious diseases	Shigellosis	5	385	0.784369	0.998334	ko05131	gene-LOC100691757(Plcd1);gene-LOC100695691(arpc1b-b);gene-LOC100701295(FNBP1);gene-pik3cd(PIK3CD);gene-plcd1(PLCD1)
Environmental Information Processing	Signal transduction	VEGF signaling pathway	1	90	0.785632	0.998334	ko04370	gene-pik3cd(PIK3CD)
Organismal Systems	Immune system	Natural killer cell mediated cytotoxicity	2	171	0.788685	0.998334	ko04650	gene-lck(LCK);gene-pik3cd(PIK3CD)
Environmental Information Processing	Signaling molecules and interaction	Neuroactive ligand-receptor interaction	9	659	0.790553	0.998334	ko04080	gene-LOC100534577(GRIN1);gene-LOC100689998(GABRA5);gene-LOC100690331(EDNRB);gene-LOC100691419(CHRM4);gene-LOC100692136(CHRNA7);gene-LOC100693471(--);gene-LOC100700643(Npy1r);gene-cck(cck);gene-gth-ri(FSHR)
Metabolism	Carbohydrate metabolism	Glycolysis / Gluconeogenesis	1	92	0.792876	0.998334	ko00010	gene-eno1(ENO1)
Organismal Systems	Aging	Longevity regulating pathway - multiple species	1	93	0.796406	0.998334	ko04213	gene-pik3cd(PIK3CD)
Cellular Processes	Cell growth and death	Necroptosis	3	253	0.805345	0.998334	ko04217	gene-LOC100692331(STAT5B);gene-LOC100707691(chmp4b);gene-LOC109198960(h2ax)
Organismal Systems	Endocrine system	GnRH secretion	1	96	0.806641	0.998334	ko04929	gene-pik3cd(PIK3CD)
Organismal Systems	Nervous system	Glutamatergic synapse	2	180	0.811945	0.998334	ko04724	gene-LOC100534577(GRIN1);gene-gnb4(gnb1)
Metabolism	Global and overview maps	Biosynthesis of amino acids	1	99	0.816365	0.998334	ko01230	gene-eno1(ENO1)
Organismal Systems	Endocrine system	Thyroid hormone synthesis	1	99	0.816365	0.998334	ko04918	gene-LOC100702359(CREB3L3)
Organismal Systems	Digestive system	Pancreatic secretion	2	183	0.819179	0.998334	ko04972	gene-LOC100698193(ca1);gene-cck(cck)
Organismal Systems	Nervous system	Long-term potentiation	1	100	0.819496	0.998334	ko04720	gene-LOC100534577(GRIN1)
Environmental Information Processing	Signal transduction	Sphingolipid signaling pathway	2	186	0.826163	0.998334	ko04071	gene-LOC100700357(ctsd);gene-pik3cd(PIK3CD)
Environmental Information Processing	Signal transduction	cGMP - PKG signaling pathway	3	265	0.829778	0.998334	ko04022	gene-LOC100690331(EDNRB);gene-LOC100702359(CREB3L3);gene-LOC100706088(MEF2C)
Human Diseases	Cancer: overview	PD-L1 expression and PD-1 checkpoint pathway in cancer	3	265	0.829778	0.998334	ko05235	gene-LOC100706180(--);gene-lck(LCK);gene-pik3cd(PIK3CD)
Cellular Processes	Cell growth and death	p53 signaling pathway	1	109	0.845397	0.998334	ko04115	gene-thbs1b(THBS1)
Human Diseases	Cancers	Central carbon metabolism in cancer	1	109	0.845397	0.998334	ko05230	gene-pik3cd(PIK3CD)
Organismal Systems	Immune system	RIG-I-like receptor signaling pathway	1	111	0.850631	0.998334	ko04622	gene-dhx58(DHX58)
Human Diseases	Cancers	Renal cell carcinoma	1	111	0.850631	0.998334	ko05211	gene-pik3cd(PIK3CD)
Human Diseases	Cancers	Glioma	1	112	0.853181	0.998334	ko05214	gene-pik3cd(PIK3CD)
Organismal Systems	Nervous system	Retrograde endocannabinoid signaling	2	199	0.853717	0.998334	ko04723	gene-LOC100689998(GABRA5);gene-gnb4(gnb1)
Environmental Information Processing	Signaling molecules and interaction	Cell adhesion molecules (CAMs)	8	641	0.855812	0.998334	ko04514	gene-LOC100697588(nrxn1a);gene-LOC100700549(Cldn11);gene-LOC100706180(--);gene-LOC100706563(jam3b);gene-cadm3(cadm3);gene-cldn15(CLDN15);gene-ncam2(NCAM2);gene-vsir(VSIR)
Organismal Systems	Immune system	Antigen processing and presentation	2	201	0.857587	0.998334	ko04612	gene-LOC100695758(CTSS);gene-cd74(Cd74)
Organismal Systems	Endocrine system	Progesterone-mediated oocyte maturation	1	117	0.865298	0.998334	ko04914	gene-pik3cd(PIK3CD)
Organismal Systems	Immune system	C-type lectin receptor signaling pathway	2	206	0.866857	0.998334	ko04625	gene-LOC100704899(IRF1);gene-pik3cd(PIK3CD)
Human Diseases	Drug resistance	EGFR tyrosine kinase inhibitor resistance	1	118	0.867599	0.998334	ko01521	gene-pik3cd(PIK3CD)
Human Diseases	Cancers	Melanoma	1	118	0.867599	0.998334	ko05218	gene-pik3cd(PIK3CD)
Organismal Systems	Sensory system	Taste transduction	1	119	0.869861	0.998334	ko04742	gene-LOC100689998(GABRA5)
Organismal Systems	Digestive system	Gastric acid secretion	1	119	0.869861	0.998334	ko04971	gene-LOC100698193(ca1)
Environmental Information Processing	Signal transduction	MAPK signaling pathway	5	443	0.874367	0.998334	ko04010	gene-LOC100692465(fgfr4);gene-LOC100698591(Flnc);gene-LOC100706088(MEF2C);gene-csf1r(csf1r1);gene-igf2(igf2)
Human Diseases	Infectious diseases	Human cytomegalovirus infection	5	443	0.874367	0.998334	ko05163	gene-LOC100699105(ITGB3);gene-LOC100702359(CREB3L3);gene-LOC109196745(CXCR2);gene-gnb4(gnb1);gene-pik3cd(PIK3CD)
Human Diseases	Infectious diseases	Salmonella infection	4	375	0.882903	0.998334	ko05132	gene-LOC100695691(arpc1b-b);gene-LOC100696513(DYNLL2);gene-LOC100698591(Flnc);gene-podxl(PODXL)
Organismal Systems	Immune system	IL-17 signaling pathway	1	127	0.886628	0.998334	ko04657	gene-mmp9(MMP9)
Human Diseases	Cancers	Pancreatic cancer	1	127	0.886628	0.998334	ko05212	gene-pik3cd(PIK3CD)
Human Diseases	Infectious diseases	Legionellosis	1	129	0.890473	0.998334	ko05134	gene-LOC100691481(EEF1A1)
Human Diseases	Immune diseases	Inflammatiory bowel disease (IBD)	1	130	0.892346	0.998334	ko05321	gene-LOC109203860(Gmnn)
Human Diseases	Infectious diseases	Tuberculosis	4	386	0.896022	0.998334	ko05152	gene-LOC100695758(CTSS);gene-LOC100700357(ctsd);gene-LOC100709747(MRC1);gene-cd74(Cd74)
Human Diseases	Infectious disease: bacterial	Yersinia infection	2	227	0.900065	0.998334	ko05135	gene-lck(LCK);gene-pik3cd(PIK3CD)
Human Diseases	Cancers	Small cell lung cancer	1	136	0.902936	0.998334	ko05222	gene-pik3cd(PIK3CD)
Organismal Systems	Endocrine system	GnRH signaling pathway	1	140	0.909413	0.998334	ko04912	gene-mmp2(MMP2)
Organismal Systems	Endocrine system	Glucagon signaling pathway	1	147	0.919731	0.998334	ko04922	gene-LOC100702359(CREB3L3)
Genetic Information Processing	Transcription	Spliceosome	1	150	0.923787	0.998334	ko03040	gene-LOC100704258(LSM3)
Organismal Systems	Sensory system	Inflammatory mediator regulation of TRP channels	1	157	0.932476	0.998334	ko04750	gene-pik3cd(PIK3CD)
Genetic Information Processing	Folding, sorting and degradation	Ubiquitin mediated proteolysis	1	161	0.936991	0.998334	ko04120	gene-LOC100694898(KLHL13)
Metabolism	Global and overview maps	Carbon metabolism	1	162	0.938072	0.998334	ko01200	gene-eno1(ENO1)
Organismal Systems	Immune system	B cell receptor signaling pathway	1	163	0.939134	0.998334	ko04662	gene-pik3cd(PIK3CD)
Human Diseases	Infectious diseases	Amoebiasis	1	164	0.940179	0.998334	ko05146	gene-pik3cd(PIK3CD)
Organismal Systems	Nervous system	Neurotrophin signaling pathway	1	166	0.942214	0.998334	ko04722	gene-pik3cd(PIK3CD)
Organismal Systems	Circulatory system	Vascular smooth muscle contraction	1	167	0.943206	0.998334	ko04270	gene-LOC100693471(--)
Organismal Systems	Environmental adaptation	Thermogenesis	2	271	0.946257	0.998334	ko04714	gene-LOC100702359(CREB3L3);gene-pparg(PPARG)
Genetic Information Processing	Translation	RNA transport	1	174	0.949691	0.998334	ko03013	gene-LOC100691481(EEF1A1)
Cellular Processes	Cellular community - eukaryotes	Adherens junction	1	178	0.95306	0.998334	ko04520	gene-LOC100699355(Snai1)
Organismal Systems	Endocrine system	Insulin signaling pathway	1	196	0.96565	0.998334	ko04910	gene-pik3cd(PIK3CD)
Human Diseases	Infectious diseases	Leishmaniasis	1	200	0.967956	0.998334	ko05140	gene-LOC100691481(EEF1A1)
Human Diseases	Infectious diseases	Epstein-Barr virus infection	3	401	0.968283	0.998334	ko05169	gene-hes1(hes1-a);gene-hes4(hes4-b);gene-pik3cd(PIK3CD)
Cellular Processes	Cell growth and death	Cellular senescence	2	312	0.970424	0.998334	ko04218	gene-pik3cd(PIK3CD);gene-rassf5(RASSF5)
Human Diseases	Infectious diseases	Toxoplasmosis	1	217	0.976155	0.998334	ko05145	gene-ldlr(ldlr-a)
Human Diseases	Infectious diseases	Pathogenic Escherichia coli infection	3	431	0.978774	0.998334	ko05130	gene-LOC100695691(arpc1b-b);gene-LOC100700549(Cldn11);gene-cldn15(CLDN15)
Human Diseases	Endocrine and metabolic diseases	Non-alcoholic fatty liver disease (NAFLD)	1	226	0.979613	0.998334	ko04932	gene-pik3cd(PIK3CD)
Genetic Information Processing	Folding, sorting and degradation	Protein processing in endoplasmic reticulum	1	231	0.981313	0.998334	ko04141	gene-nfe2l2(NFE2L2)
Human Diseases	Infectious diseases	Kaposi sarcoma-associated herpesvirus infection	2	347	0.982452	0.998334	ko05167	gene-gnb4(gnb1);gene-pik3cd(PIK3CD)
Organismal Systems	Endocrine system	Oxytocin signaling pathway	1	246	0.985614	0.998334	ko04921	gene-LOC100706088(MEF2C)
Organismal Systems	Circulatory system	Adrenergic signaling in cardiomyocytes	1	251	0.986816	0.998334	ko04261	gene-LOC100702359(CREB3L3)
Human Diseases	Infectious disease: viral	Human immunodeficiency virus 1 infection	2	385	0.990151	0.998334	ko05170	gene-gnb4(gnb1);gene-pik3cd(PIK3CD)
Human Diseases	Infectious diseases	Influenza A	1	318	0.995922	0.999364	ko05164	gene-pik3cd(PIK3CD)
Human Diseases	Infectious diseases	Herpes simplex infection	3	673	0.999364	0.999364	ko05168	gene-LOC100699105(ITGB3);gene-cd74(Cd74);gene-pik3cd(PIK3CD)
